# Supplementary material for: Comparative Transcriptomics Suggests that Breast Secretory Epithelium Reuses Gene Repertoires Conserved Across Vertebrates Beyond Mammals
Source: Genome Biol Evol. 2026 May 29;18(6):evag130. doi: 10.1093/gbe/evag130 (PMC13271094; doi:10.1093/gbe/evag130)
Supplement: evag130_Supplementary_Data [file evag130_supplementary_data.zip]

Archive with 2 entries (2 files):
- evag130_Supplementary_Data.xlsx
- mammary_SFigures_R2_rev.docx
