# Supplementary material for: Comparative Transcriptomics Suggests that Breast Secretory Epithelium Reuses Gene Repertoires Conserved Across Vertebrates Beyond Mammals
Source: Genome Biol Evol. 2026 May 29;18(6):evag130. doi: 10.1093/gbe/evag130 (PMC13271094; doi:10.1093/gbe/evag130)
Supplement: evag130_Supplementary_Data [file evag130_supplementary_data.zip › evag130_Supplementary_Data.xlsx]

## Sheet: Overview
Table S1. Differentially expressed genes defining glandular-enriched, mammary-specific, and female-biased expression programs
List of differentially expressed genes identified from GTEx RNA-seq analyses and classified into three expression categories: epithelial secretory–enriched genes, breast-enriched genes, and female-biased genes.
Table S2. Functional enrichment of single-cell gene clusters based on detected fraction patterns
Functional enrichment results from g:Profiler for gene clusters identified by hierarchical clustering of detected fraction profiles across mammary cell types. Enrichment is reported for Gene Ontology (BP, MF, CC), KEGG, and Reactome categories, with FDR-adjusted p-values.
Table S3. Evolutionary conservation of expression-defined gene categories across vertebrates
Presence or absence of orthologs for genes in each expression category across representative vertebrate species. Orthology was assessed using Ensembl BioMart, and conservation is reported as binary presence across species.
Table S4. Functional enrichment of gene subsets from breast co-expression Module 2 shared with other epithelial secretory tissues
g:Profiler enrichment results for gene subsets defined by overlap between breast co-expression Module 2 and modules from other tissues containing epithelial secretory components.

## Sheet: Table S1
ensembl_gene_id	category	logFC	NormarizedExpr	adj.P.Val	external_gene_name	description
ENSG00000005001	Epithelial_Secretory-enriched genes	6.33331	-2.28197	0	PRSS22	serine protease 22 [Source:HGNC Symbol;Acc:HGNC:14368]
ENSG00000006453	Epithelial_Secretory-enriched genes	2.64717	3.16184	0	BAIAP2L1	BAR/IMD domain containing adaptor protein 2 like 1 [Source:HGNC Symbol;Acc:HGNC:21649]
ENSG00000006555	Epithelial_Secretory-enriched genes	6.92152	-0.33946	0	TTC22	tetratricopeptide repeat domain 22 [Source:HGNC Symbol;Acc:HGNC:26067]
ENSG00000007216	Epithelial_Secretory-enriched genes	6.36182	-3.51859	0	SLC13A2	solute carrier family 13 member 2 [Source:HGNC Symbol;Acc:HGNC:10917]
ENSG00000008283	Epithelial_Secretory-enriched genes	1.99577	4.56933	0	CYB561	cytochrome b561 [Source:HGNC Symbol;Acc:HGNC:2571]
ENSG00000014257	Epithelial_Secretory-enriched genes	4.43107	-0.34893	0	ACP3	acid phosphatase 3 [Source:HGNC Symbol;Acc:HGNC:125]
ENSG00000016402	Epithelial_Secretory-enriched genes	4.01275	1.31212	0	IL20RA	interleukin 20 receptor subunit alpha [Source:HGNC Symbol;Acc:HGNC:6003]
ENSG00000039068	Epithelial_Secretory-enriched genes	7.95644	1.26756	0	CDH1	cadherin 1 [Source:HGNC Symbol;Acc:HGNC:1748]
ENSG00000041353	Epithelial_Secretory-enriched genes	4.90662	0.668539	0	RAB27B	RAB27B, member RAS oncogene family [Source:HGNC Symbol;Acc:HGNC:9767]
ENSG00000043039	Epithelial_Secretory-enriched genes	6.94473	-1.30281	0	BARX2	BARX homeobox 2 [Source:HGNC Symbol;Acc:HGNC:956]
ENSG00000049283	Epithelial_Secretory-enriched genes	6.21095	-0.0344664	0	EPN3	epsin 3 [Source:HGNC Symbol;Acc:HGNC:18235]
ENSG00000050327	Epithelial_Secretory-enriched genes	2.94062	2.38508	0	ARHGEF5	Rho guanine nucleotide exchange factor 5 [Source:HGNC Symbol;Acc:HGNC:13209]
ENSG00000052344	Epithelial_Secretory-enriched genes	8.52783	-0.24085	0	PRSS8	serine protease 8 [Source:HGNC Symbol;Acc:HGNC:9491]
ENSG00000054179	Epithelial_Secretory-enriched genes	3.02906	1.12561	0	ENTPD2	ectonucleoside triphosphate diphosphohydrolase 2 [Source:HGNC Symbol;Acc:HGNC:3364]
ENSG00000054690	Epithelial_Secretory-enriched genes	3.08474	3.20316	0	PLEKHH1	pleckstrin homology, MyTH4 and FERM domain containing H1 [Source:HGNC Symbol;Acc:HGNC:17733]
ENSG00000062038	Epithelial_Secretory-enriched genes	4.46243	0.309366	0	CDH3	cadherin 3 [Source:HGNC Symbol;Acc:HGNC:1762]
ENSG00000064270	Epithelial_Secretory-enriched genes	5.44336	-0.310713	0	ATP2C2	ATPase secretory pathway Ca2+ transporting 2 [Source:HGNC Symbol;Acc:HGNC:29103]
ENSG00000065361	Epithelial_Secretory-enriched genes	4.66732	3.8534	0	ERBB3	erb-b2 receptor tyrosine kinase 3 [Source:HGNC Symbol;Acc:HGNC:3431]
ENSG00000065618	Epithelial_Secretory-enriched genes	6.4023	1.69687	0	COL17A1	collagen type XVII alpha 1 chain [Source:HGNC Symbol;Acc:HGNC:2194]
ENSG00000065621	Epithelial_Secretory-enriched genes	3.73968	1.45324	0	GSTO2	glutathione S-transferase omega 2 [Source:HGNC Symbol;Acc:HGNC:23064]
ENSG00000069812	Epithelial_Secretory-enriched genes	5.56603	-2.32613	0	HES2	hes family bHLH transcription factor 2 [Source:HGNC Symbol;Acc:HGNC:16005]
ENSG00000073350	Epithelial_Secretory-enriched genes	3.25105	3.94743	0	LLGL2	LLGL scribble cell polarity complex component 2 [Source:HGNC Symbol;Acc:HGNC:6629]
ENSG00000074410	Epithelial_Secretory-enriched genes	3.6495	3.6596	0	CA12	carbonic anhydrase 12 [Source:HGNC Symbol;Acc:HGNC:1371]
ENSG00000075275	Epithelial_Secretory-enriched genes	2.94321	3.11066	0	CELSR1	cadherin EGF LAG seven-pass G-type receptor 1 [Source:HGNC Symbol;Acc:HGNC:1850]
ENSG00000076604	Epithelial_Secretory-enriched genes	1.98749	3.46638	0	TRAF4	TNF receptor associated factor 4 [Source:HGNC Symbol;Acc:HGNC:12034]
ENSG00000076826	Epithelial_Secretory-enriched genes	7.31625	0.633398	0	CAMSAP3	calmodulin regulated spectrin associated protein family member 3 [Source:HGNC Symbol;Acc:HGNC:29307]
ENSG00000076864	Epithelial_Secretory-enriched genes	4.28235	1.35151	0	RAP1GAP	RAP1 GTPase activating protein [Source:HGNC Symbol;Acc:HGNC:9858]
ENSG00000076944	Epithelial_Secretory-enriched genes	2.81997	3.73341	0	STXBP2	syntaxin binding protein 2 [Source:HGNC Symbol;Acc:HGNC:11445]
ENSG00000083307	Epithelial_Secretory-enriched genes	8.17814	-1.1177	0	GRHL2	grainyhead like transcription factor 2 [Source:HGNC Symbol;Acc:HGNC:2799]
ENSG00000085552	Epithelial_Secretory-enriched genes	5.77413	0.17294	0	IGSF9	immunoglobulin superfamily member 9 [Source:HGNC Symbol;Acc:HGNC:18132]
ENSG00000086548	Epithelial_Secretory-enriched genes	5.81323	-1.46553	0	CEACAM6	CEA cell adhesion molecule 6 [Source:HGNC Symbol;Acc:HGNC:1818]
ENSG00000088002	Epithelial_Secretory-enriched genes	6.36585	-1.3767	0	SULT2B1	sulfotransferase family 2B member 1 [Source:HGNC Symbol;Acc:HGNC:11459]
ENSG00000088386	Epithelial_Secretory-enriched genes	6.98746	-2.11555	0	SLC15A1	solute carrier family 15 member 1 [Source:HGNC Symbol;Acc:HGNC:10920]
ENSG00000089356	Epithelial_Secretory-enriched genes	6.48669	1.84231	0	FXYD3	FXYD domain containing ion transport regulator 3 [Source:HGNC Symbol;Acc:HGNC:4027]
ENSG00000095015	Epithelial_Secretory-enriched genes	1.47207	4.47138	0	MAP3K1	mitogen-activated protein kinase kinase kinase 1 [Source:HGNC Symbol;Acc:HGNC:6848]
ENSG00000096696	Epithelial_Secretory-enriched genes	5.30413	5.48419	0	DSP	desmoplakin [Source:HGNC Symbol;Acc:HGNC:3052]
ENSG00000099849	Epithelial_Secretory-enriched genes	2.98822	3.06855	0	RASSF7	Ras association domain family member 7 [Source:HGNC Symbol;Acc:HGNC:1166]
ENSG00000100078	Epithelial_Secretory-enriched genes	5.7593	-3.37696	0	PLA2G3	phospholipase A2 group III [Source:HGNC Symbol;Acc:HGNC:17934]
ENSG00000100170	Epithelial_Secretory-enriched genes	6.60269	-0.731492	0	SLC5A1	solute carrier family 5 member 1 [Source:HGNC Symbol;Acc:HGNC:11036]
ENSG00000100290	Epithelial_Secretory-enriched genes	4.75516	-2.40489	0	BIK	BCL2 interacting killer [Source:HGNC Symbol;Acc:HGNC:1051]
ENSG00000100558	Epithelial_Secretory-enriched genes	5.07954	-0.990569	0	PLEK2	pleckstrin 2 [Source:HGNC Symbol;Acc:HGNC:19238]
ENSG00000101213	Epithelial_Secretory-enriched genes	5.20216	1.02416	0	PTK6	protein tyrosine kinase 6 [Source:HGNC Symbol;Acc:HGNC:9617]
ENSG00000101311	Epithelial_Secretory-enriched genes	5.19259	0.151672	0	FERMT1	FERM domain containing kindlin 1 [Source:HGNC Symbol;Acc:HGNC:15889]
ENSG00000102890	Epithelial_Secretory-enriched genes	3.70202	2.49426	0	ELMO3	engulfment and cell motility 3 [Source:HGNC Symbol;Acc:HGNC:17289]
ENSG00000103067	Epithelial_Secretory-enriched genes	6.04717	1.07056	0	ESRP2	epithelial splicing regulatory protein 2 [Source:HGNC Symbol;Acc:HGNC:26152]
ENSG00000103089	Epithelial_Secretory-enriched genes	5.95103	-1.11628	0	FA2H	fatty acid 2-hydroxylase [Source:HGNC Symbol;Acc:HGNC:21197]
ENSG00000103460	Epithelial_Secretory-enriched genes	5.20267	-1.99449	0	TOX3	TOX high mobility group box family member 3 [Source:HGNC Symbol;Acc:HGNC:11972]
ENSG00000103534	Epithelial_Secretory-enriched genes	4.45064	-0.636733	0	TMC5	transmembrane channel like 5 [Source:HGNC Symbol;Acc:HGNC:22999]
ENSG00000104140	Epithelial_Secretory-enriched genes	6.53926	-0.683788	0	RHOV	ras homolog family member V [Source:HGNC Symbol;Acc:HGNC:18313]
ENSG00000104413	Epithelial_Secretory-enriched genes	8.764	-0.696321	0	ESRP1	epithelial splicing regulatory protein 1 [Source:HGNC Symbol;Acc:HGNC:25966]
ENSG00000104783	Epithelial_Secretory-enriched genes	2.82604	2.01151	0	KCNN4	potassium calcium-activated channel subfamily N member 4 [Source:HGNC Symbol;Acc:HGNC:6293]
ENSG00000105289	Epithelial_Secretory-enriched genes	5.7819	-0.124685	0	TJP3	tight junction protein 3 [Source:HGNC Symbol;Acc:HGNC:11829]
ENSG00000105523	Epithelial_Secretory-enriched genes	6.42773	-1.41841	0	FAM83E	family with sequence similarity 83 member E [Source:HGNC Symbol;Acc:HGNC:25972]
ENSG00000105699	Epithelial_Secretory-enriched genes	2.49578	4.05089	0	LSR	lipolysis stimulated lipoprotein receptor [Source:HGNC Symbol;Acc:HGNC:29572]
ENSG00000106258	Epithelial_Secretory-enriched genes	3.15435	3.44613	0	CYP3A5	cytochrome P450 family 3 subfamily A member 5 [Source:HGNC Symbol;Acc:HGNC:2638]
ENSG00000106541	Epithelial_Secretory-enriched genes	7.5103	-1.77557	0	AGR2	anterior gradient 2, protein disulphide isomerase family member [Source:HGNC Symbol;Acc:HGNC:328]
ENSG00000106789	Epithelial_Secretory-enriched genes	2.7629	2.10464	0	CORO2A	coronin 2A [Source:HGNC Symbol;Acc:HGNC:2255]
ENSG00000108375	Epithelial_Secretory-enriched genes	5.55094	0.0783439	0	RNF43	ring finger protein 43 [Source:HGNC Symbol;Acc:HGNC:18505]
ENSG00000108602	Epithelial_Secretory-enriched genes	4.31206	0.397903	0	ALDH3A1	aldehyde dehydrogenase 3 family member A1 [Source:HGNC Symbol;Acc:HGNC:405]
ENSG00000108846	Epithelial_Secretory-enriched genes	2.65989	3.78934	0	ABCC3	ATP binding cassette subfamily C member 3 [Source:HGNC Symbol;Acc:HGNC:54]
ENSG00000109062	Epithelial_Secretory-enriched genes	1.98891	4.41259	0	NHERF1	NHERF family PDZ scaffold protein 1 [Source:HGNC Symbol;Acc:HGNC:11075]
ENSG00000110195	Epithelial_Secretory-enriched genes	4.49565	-2.94167	0	FOLR1	folate receptor alpha [Source:HGNC Symbol;Acc:HGNC:3791]
ENSG00000110400	Epithelial_Secretory-enriched genes	3.02187	4.06946	0	NECTIN1	nectin cell adhesion molecule 1 [Source:HGNC Symbol;Acc:HGNC:9706]
ENSG00000110723	Epithelial_Secretory-enriched genes	4.59498	1.28641	0	EXPH5	exophilin 5 [Source:HGNC Symbol;Acc:HGNC:30578]
ENSG00000111319	Epithelial_Secretory-enriched genes	4.88447	2.72652	0	SCNN1A	sodium channel epithelial 1 subunit alpha [Source:HGNC Symbol;Acc:HGNC:10599]
ENSG00000111344	Epithelial_Secretory-enriched genes	7.00288	-1.63182	0	RASAL1	RAS protein activator like 1 [Source:HGNC Symbol;Acc:HGNC:9873]
ENSG00000111424	Epithelial_Secretory-enriched genes	2.31775	3.19682	0	VDR	vitamin D receptor [Source:HGNC Symbol;Acc:HGNC:12679]
ENSG00000112655	Epithelial_Secretory-enriched genes	2.504	3.42723	0	PTK7	protein tyrosine kinase 7 (inactive) [Source:HGNC Symbol;Acc:HGNC:9618]
ENSG00000112812	Epithelial_Secretory-enriched genes	5.25039	-1.14995	0	PRSS16	serine protease 16 [Source:HGNC Symbol;Acc:HGNC:9480]
ENSG00000113645	Epithelial_Secretory-enriched genes	5.15052	1.41167	0	WWC1	WW and C2 domain containing 1 [Source:HGNC Symbol;Acc:HGNC:29435]
ENSG00000115112	Epithelial_Secretory-enriched genes	4.28707	3.01569	0	TFCP2L1	transcription factor CP2 like 1 [Source:HGNC Symbol;Acc:HGNC:17925]
ENSG00000115339	Epithelial_Secretory-enriched genes	3.38363	1.62186	0	GALNT3	polypeptide N-acetylgalactosaminyltransferase 3 [Source:HGNC Symbol;Acc:HGNC:4125]
ENSG00000115884	Epithelial_Secretory-enriched genes	6.57359	2.48415	0	SDC1	syndecan 1 [Source:HGNC Symbol;Acc:HGNC:10658]
ENSG00000116299	Epithelial_Secretory-enriched genes	5.3457	0.937028	0	ELAPOR1	endosome-lysosome associated apoptosis and autophagy regulator 1 [Source:HGNC Symbol;Acc:HGNC:29618]
ENSG00000117595	Epithelial_Secretory-enriched genes	4.65311	3.09742	0	IRF6	interferon regulatory factor 6 [Source:HGNC Symbol;Acc:HGNC:6121]
ENSG00000117602	Epithelial_Secretory-enriched genes	2.04457	2.99598	0	RCAN3	RCAN family member 3 [Source:HGNC Symbol;Acc:HGNC:3042]
ENSG00000118242	Epithelial_Secretory-enriched genes	2.09482	1.56383	0	MREG	melanoregulin [Source:HGNC Symbol;Acc:HGNC:25478]
ENSG00000118640	Epithelial_Secretory-enriched genes	2.53437	4.19734	0	VAMP8	vesicle associated membrane protein 8 [Source:HGNC Symbol;Acc:HGNC:12647]
ENSG00000119411	Epithelial_Secretory-enriched genes	6.21019	0.184622	0	BSPRY	B-box and SPRY domain containing [Source:HGNC Symbol;Acc:HGNC:18232]
ENSG00000119888	Epithelial_Secretory-enriched genes	6.68742	-0.218089	0	EPCAM	epithelial cell adhesion molecule [Source:HGNC Symbol;Acc:HGNC:11529]
ENSG00000120471	Epithelial_Secretory-enriched genes	5.25828	-2.32493	0	TP53AIP1	tumor protein p53 regulated apoptosis inducing protein 1 [Source:HGNC Symbol;Acc:HGNC:29984]
ENSG00000120756	Epithelial_Secretory-enriched genes	3.39723	0.372054	0	PLS1	plastin 1 [Source:HGNC Symbol;Acc:HGNC:9090]
ENSG00000124939	Epithelial_Secretory-enriched genes	5.43118	-4.5459	0	SCGB2A1	secretoglobin family 2A member 1 [Source:HGNC Symbol;Acc:HGNC:7051]
ENSG00000125637	Epithelial_Secretory-enriched genes	3.248	3.50746	0	PSD4	pleckstrin and Sec7 domain containing 4 [Source:HGNC Symbol;Acc:HGNC:19096]
ENSG00000125731	Epithelial_Secretory-enriched genes	3.57572	2.00675	0	SH2D3A	SH2 domain containing 3A [Source:HGNC Symbol;Acc:HGNC:16885]
ENSG00000125850	Epithelial_Secretory-enriched genes	7.79365	-3.21945	0	OVOL2	ovo like zinc finger 2 [Source:HGNC Symbol;Acc:HGNC:15804]
ENSG00000125898	Epithelial_Secretory-enriched genes	2.54145	2.48817	0	FAM110A	family with sequence similarity 110 member A [Source:HGNC Symbol;Acc:HGNC:16188]
ENSG00000126460	Epithelial_Secretory-enriched genes	3.86027	0.121829	0	PRRG2	proline rich and Gla domain 2 [Source:HGNC Symbol;Acc:HGNC:9470]
ENSG00000127249	Epithelial_Secretory-enriched genes	5.27184	0.263568	0	ATP13A4	ATPase 13A4 [Source:HGNC Symbol;Acc:HGNC:25422]
ENSG00000127399	Epithelial_Secretory-enriched genes	1.58903	1.33057	0	LRRC61	leucine rich repeat containing 61 [Source:HGNC Symbol;Acc:HGNC:21704]
ENSG00000127585	Epithelial_Secretory-enriched genes	3.9362	0.566055	0	FBXL16	F-box and leucine rich repeat protein 16 [Source:HGNC Symbol;Acc:HGNC:14150]
ENSG00000129354	Epithelial_Secretory-enriched genes	7.66446	-0.908548	0	AP1M2	adaptor related protein complex 1 subunit mu 2 [Source:HGNC Symbol;Acc:HGNC:558]
ENSG00000129451	Epithelial_Secretory-enriched genes	5.08983	-0.871231	0	KLK10	kallikrein related peptidase 10 [Source:HGNC Symbol;Acc:HGNC:6358]
ENSG00000130545	Epithelial_Secretory-enriched genes	6.2754	-1.05853	0	CRB3	crumbs cell polarity complex component 3 [Source:HGNC Symbol;Acc:HGNC:20237]
ENSG00000130762	Epithelial_Secretory-enriched genes	3.17183	1.99478	0	ARHGEF16	Rho guanine nucleotide exchange factor 16 [Source:HGNC Symbol;Acc:HGNC:15515]
ENSG00000131037	Epithelial_Secretory-enriched genes	4.9854	2.04878	0	EPS8L1	EPS8 signaling adaptor L1 [Source:HGNC Symbol;Acc:HGNC:21295]
ENSG00000131242	Epithelial_Secretory-enriched genes	4.07085	1.83944	0	RAB11FIP4	RAB11 family interacting protein 4 [Source:HGNC Symbol;Acc:HGNC:30267]
ENSG00000131781	Epithelial_Secretory-enriched genes	2.56551	2.48788	0	FMO5	flavin containing dimethylaniline monoxygenase 5 [Source:HGNC Symbol;Acc:HGNC:3773]
ENSG00000132470	Epithelial_Secretory-enriched genes	2.06267	6.15552	0	ITGB4	integrin subunit beta 4 [Source:HGNC Symbol;Acc:HGNC:6158]
ENSG00000132677	Epithelial_Secretory-enriched genes	5.3751	-4.3387	0	RHBG	Rh family B glycoprotein [Source:HGNC Symbol;Acc:HGNC:14572]
ENSG00000132698	Epithelial_Secretory-enriched genes	8.13277	-0.276254	0	RAB25	RAB25, member RAS oncogene family [Source:HGNC Symbol;Acc:HGNC:18238]
ENSG00000133134	Epithelial_Secretory-enriched genes	2.27184	1.45727	0	BEX2	brain expressed X-linked 2 [Source:HGNC Symbol;Acc:HGNC:30933]
ENSG00000133135	Epithelial_Secretory-enriched genes	4.82869	-0.190352	0	RNF128	ring finger protein 128 [Source:HGNC Symbol;Acc:HGNC:21153]
ENSG00000133477	Epithelial_Secretory-enriched genes	5.24326	1.52613	0	FAM83F	family with sequence similarity 83 member F [Source:HGNC Symbol;Acc:HGNC:25148]
ENSG00000134215	Epithelial_Secretory-enriched genes	3.3042	2.80811	0	VAV3	vav guanine nucleotide exchange factor 3 [Source:HGNC Symbol;Acc:HGNC:12659]
ENSG00000134709	Epithelial_Secretory-enriched genes	5.00186	1.10016	0	HOOK1	hook microtubule tethering protein 1 [Source:HGNC Symbol;Acc:HGNC:19884]
ENSG00000135373	Epithelial_Secretory-enriched genes	8.07854	0.628442	0	EHF	ETS homologous factor [Source:HGNC Symbol;Acc:HGNC:3246]
ENSG00000135378	Epithelial_Secretory-enriched genes	3.14011	2.05427	0	PRRG4	proline rich and Gla domain 4 [Source:HGNC Symbol;Acc:HGNC:30799]
ENSG00000135525	Epithelial_Secretory-enriched genes	2.77741	2.77259	0	MAP7	microtubule associated protein 7 [Source:HGNC Symbol;Acc:HGNC:6869]
ENSG00000135549	Epithelial_Secretory-enriched genes	3.27484	-0.126465	0	PKIB	cAMP-dependent protein kinase inhibitor beta [Source:HGNC Symbol;Acc:HGNC:9018]
ENSG00000136883	Epithelial_Secretory-enriched genes	4.84751	-1.93191	0	KIF12	kinesin family member 12 [Source:HGNC Symbol;Acc:HGNC:21495]
ENSG00000136943	Epithelial_Secretory-enriched genes	5.29151	-0.884098	0	CTSV	cathepsin V [Source:HGNC Symbol;Acc:HGNC:2538]
ENSG00000137440	Epithelial_Secretory-enriched genes	5.7283	-1.56995	0	FGFBP1	fibroblast growth factor binding protein 1 [Source:HGNC Symbol;Acc:HGNC:19695]
ENSG00000137709	Epithelial_Secretory-enriched genes	5.87898	-1.12914	0	POU2F3	POU class 2 homeobox 3 [Source:HGNC Symbol;Acc:HGNC:19864]
ENSG00000137747	Epithelial_Secretory-enriched genes	4.83768	-0.173184	0	TMPRSS13	transmembrane serine protease 13 [Source:HGNC Symbol;Acc:HGNC:29808]
ENSG00000137843	Epithelial_Secretory-enriched genes	4.33197	0.72713	0	PAK6	p21 (RAC1) activated kinase 6 [Source:HGNC Symbol;Acc:HGNC:16061]
ENSG00000138271	Epithelial_Secretory-enriched genes	4.48408	-4.93627	0	GPR87	G protein-coupled receptor 87 [Source:HGNC Symbol;Acc:HGNC:4538]
ENSG00000139144	Epithelial_Secretory-enriched genes	6.32176	-2.0156	0	PIK3C2G	phosphatidylinositol-4-phosphate 3-kinase catalytic subunit type 2 gamma [Source:HGNC Symbol;Acc:HGNC:8973]
ENSG00000139629	Epithelial_Secretory-enriched genes	2.78606	1.69362	0	GALNT6	polypeptide N-acetylgalactosaminyltransferase 6 [Source:HGNC Symbol;Acc:HGNC:4128]
ENSG00000140254	Epithelial_Secretory-enriched genes	4.56714	0.0400552	0	DUOXA1	dual oxidase maturation factor 1 [Source:HGNC Symbol;Acc:HGNC:26507]
ENSG00000141527	Epithelial_Secretory-enriched genes	3.3713	0.441415	0	CARD14	caspase recruitment domain family member 14 [Source:HGNC Symbol;Acc:HGNC:16446]
ENSG00000141738	Epithelial_Secretory-enriched genes	4.62945	1.12507	0	GRB7	growth factor receptor bound protein 7 [Source:HGNC Symbol;Acc:HGNC:4567]
ENSG00000141934	Epithelial_Secretory-enriched genes	4.33889	1.81423	0	PLPP2	phospholipid phosphatase 2 [Source:HGNC Symbol;Acc:HGNC:9230]
ENSG00000142273	Epithelial_Secretory-enriched genes	8.3149	-1.94748	0	CBLC	Cbl proto-oncogene C [Source:HGNC Symbol;Acc:HGNC:15961]
ENSG00000142677	Epithelial_Secretory-enriched genes	5.43439	0.0767851	0	IL22RA1	interleukin 22 receptor subunit alpha 1 [Source:HGNC Symbol;Acc:HGNC:13700]
ENSG00000142765	Epithelial_Secretory-enriched genes	5.42809	1.94287	0	SYTL1	synaptotagmin like 1 [Source:HGNC Symbol;Acc:HGNC:15584]
ENSG00000143036	Epithelial_Secretory-enriched genes	2.66485	1.26008	0	SLC44A3	solute carrier family 44 member 3 [Source:HGNC Symbol;Acc:HGNC:28689]
ENSG00000143217	Epithelial_Secretory-enriched genes	6.92265	0.086728	0	NECTIN4	nectin cell adhesion molecule 4 [Source:HGNC Symbol;Acc:HGNC:19688]
ENSG00000143375	Epithelial_Secretory-enriched genes	5.89939	1.40138	0	CGN	cingulin [Source:HGNC Symbol;Acc:HGNC:17429]
ENSG00000145506	Epithelial_Secretory-enriched genes	2.76523	1.04144	0	NKD2	NKD inhibitor of WNT signaling pathway 2 [Source:HGNC Symbol;Acc:HGNC:17046]
ENSG00000146904	Epithelial_Secretory-enriched genes	3.65483	1.85391	0	EPHA1	EPH receptor A1 [Source:HGNC Symbol;Acc:HGNC:3385]
ENSG00000147676	Epithelial_Secretory-enriched genes	5.81274	1.45754	0	MAL2	mal, T cell differentiation protein 2 [Source:HGNC Symbol;Acc:HGNC:13634]
ENSG00000148346	Epithelial_Secretory-enriched genes	5.62181	-0.0444229	0	LCN2	lipocalin 2 [Source:HGNC Symbol;Acc:HGNC:6526]
ENSG00000149043	Epithelial_Secretory-enriched genes	7.00527	-1.31188	0	SYT8	synaptotagmin 8 [Source:HGNC Symbol;Acc:HGNC:19264]
ENSG00000149418	Epithelial_Secretory-enriched genes	4.97272	2.779	0	ST14	ST14 transmembrane serine protease matriptase [Source:HGNC Symbol;Acc:HGNC:11344]
ENSG00000149527	Epithelial_Secretory-enriched genes	5.29062	1.73163	0	PLCH2	phospholipase C eta 2 [Source:HGNC Symbol;Acc:HGNC:29037]
ENSG00000150556	Epithelial_Secretory-enriched genes	7.37075	-1.74337	0	LYPD6B	LY6/PLAUR domain containing 6B [Source:HGNC Symbol;Acc:HGNC:27018]
ENSG00000150593	Epithelial_Secretory-enriched genes	1.88377	6.32459	0	PDCD4	programmed cell death 4 [Source:HGNC Symbol;Acc:HGNC:8763]
ENSG00000151136	Epithelial_Secretory-enriched genes	3.40092	0.580978	0	ABTB3	ankyrin repeat and BTB domain containing 3 [Source:HGNC Symbol;Acc:HGNC:23844]
ENSG00000151715	Epithelial_Secretory-enriched genes	7.17247	-1.37258	0	TMEM45B	transmembrane protein 45B [Source:HGNC Symbol;Acc:HGNC:25194]
ENSG00000152766	Epithelial_Secretory-enriched genes	6.82461	-1.10359	0	ANKRD22	ankyrin repeat domain 22 [Source:HGNC Symbol;Acc:HGNC:28321]
ENSG00000154639	Epithelial_Secretory-enriched genes	5.93726	0.773539	0	CXADR	CXADR Ig-like cell adhesion molecule [Source:HGNC Symbol;Acc:HGNC:2559]
ENSG00000155066	Epithelial_Secretory-enriched genes	4.25318	3.08442	0	PROM2	prominin 2 [Source:HGNC Symbol;Acc:HGNC:20685]
ENSG00000156711	Epithelial_Secretory-enriched genes	3.06087	4.18141	0	MAPK13	mitogen-activated protein kinase 13 [Source:HGNC Symbol;Acc:HGNC:6875]
ENSG00000157992	Epithelial_Secretory-enriched genes	3.30101	1.04611	0	KRTCAP3	keratinocyte associated protein 3 [Source:HGNC Symbol;Acc:HGNC:28943]
ENSG00000158125	Epithelial_Secretory-enriched genes	4.67674	-1.83418	0	XDH	xanthine dehydrogenase [Source:HGNC Symbol;Acc:HGNC:12805]
ENSG00000158769	Epithelial_Secretory-enriched genes	1.73512	5.63486	0	F11R	F11 receptor [Source:HGNC Symbol;Acc:HGNC:14685]
ENSG00000159166	Epithelial_Secretory-enriched genes	7.15039	1.24781	0	LAD1	ladinin 1 [Source:HGNC Symbol;Acc:HGNC:6472]
ENSG00000160588	Epithelial_Secretory-enriched genes	3.10821	2.44077	0	MPZL3	myelin protein zero like 3 [Source:HGNC Symbol;Acc:HGNC:27279]
ENSG00000160606	Epithelial_Secretory-enriched genes	2.80819	0.0212157	0	TLCD1	TLC domain containing 1 [Source:HGNC Symbol;Acc:HGNC:25177]
ENSG00000162069	Epithelial_Secretory-enriched genes	8.42729	-0.532962	0	BICDL2	BICD family like cargo adaptor 2 [Source:HGNC Symbol;Acc:HGNC:33584]
ENSG00000162366	Epithelial_Secretory-enriched genes	5.30943	1.0392	0	PDZK1IP1	PDZK1 interacting protein 1 [Source:HGNC Symbol;Acc:HGNC:16887]
ENSG00000162522	Epithelial_Secretory-enriched genes	3.15627	5.30227	0	NHSL3	NHS like 3 [Source:HGNC Symbol;Acc:HGNC:29301]
ENSG00000162552	Epithelial_Secretory-enriched genes	4.22653	0.706401	0	WNT4	Wnt family member 4 [Source:HGNC Symbol;Acc:HGNC:12783]
ENSG00000162738	Epithelial_Secretory-enriched genes	3.18855	3.14165	0	VANGL2	VANGL planar cell polarity protein 2 [Source:HGNC Symbol;Acc:HGNC:15511]
ENSG00000162777	Epithelial_Secretory-enriched genes	2.15221	2.94964	0	DENND2D	DENN domain containing 2D [Source:HGNC Symbol;Acc:HGNC:26192]
ENSG00000162949	Epithelial_Secretory-enriched genes	5.29238	-3.01527	0	CAPN13	calpain 13 [Source:HGNC Symbol;Acc:HGNC:16663]
ENSG00000163235	Epithelial_Secretory-enriched genes	3.89192	0.891819	0	TGFA	transforming growth factor alpha [Source:HGNC Symbol;Acc:HGNC:11765]
ENSG00000163293	Epithelial_Secretory-enriched genes	4.74807	0.152006	0	NIPAL1	NIPA like domain containing 1 [Source:HGNC Symbol;Acc:HGNC:27194]
ENSG00000163362	Epithelial_Secretory-enriched genes	7.504	-0.742981	0	INAVA	innate immunity activator [Source:HGNC Symbol;Acc:HGNC:25599]
ENSG00000163435	Epithelial_Secretory-enriched genes	5.46752	1.24587	0	ELF3	E74 like ETS transcription factor 3 [Source:HGNC Symbol;Acc:HGNC:3318]
ENSG00000163624	Epithelial_Secretory-enriched genes	4.0763	1.39049	0	CDS1	CDP-diacylglycerol synthase 1 [Source:HGNC Symbol;Acc:HGNC:1800]
ENSG00000163694	Epithelial_Secretory-enriched genes	2.7615	3.16271	0	RBM47	RNA binding motif protein 47 [Source:HGNC Symbol;Acc:HGNC:30358]
ENSG00000163814	Epithelial_Secretory-enriched genes	4.04767	2.17405	0	CDCP1	CUB domain containing protein 1 [Source:HGNC Symbol;Acc:HGNC:24357]
ENSG00000163898	Epithelial_Secretory-enriched genes	5.83377	-0.465047	0	LIPH	lipase H [Source:HGNC Symbol;Acc:HGNC:18483]
ENSG00000164251	Epithelial_Secretory-enriched genes	5.47308	0.592114	0	F2RL1	F2R like trypsin receptor 1 [Source:HGNC Symbol;Acc:HGNC:3538]
ENSG00000164379	Epithelial_Secretory-enriched genes	6.64706	-0.867322	0	FOXQ1	forkhead box Q1 [Source:HGNC Symbol;Acc:HGNC:20951]
ENSG00000164695	Epithelial_Secretory-enriched genes	3.4418	1.12988	0	CHMP4C	charged multivesicular body protein 4C [Source:HGNC Symbol;Acc:HGNC:30599]
ENSG00000164825	Epithelial_Secretory-enriched genes	5.99413	-0.325166	0	DEFB1	defensin beta 1 [Source:HGNC Symbol;Acc:HGNC:2766]
ENSG00000164855	Epithelial_Secretory-enriched genes	4.37124	2.29914	0	TMEM184A	transmembrane protein 184A [Source:HGNC Symbol;Acc:HGNC:28797]
ENSG00000165105	Epithelial_Secretory-enriched genes	5.22244	-0.375954	0	RASEF	RAS and EF-hand domain containing [Source:HGNC Symbol;Acc:HGNC:26464]
ENSG00000165125	Epithelial_Secretory-enriched genes	5.31198	-0.747616	0	TRPV6	transient receptor potential cation channel subfamily V member 6 [Source:HGNC Symbol;Acc:HGNC:14006]
ENSG00000165215	Epithelial_Secretory-enriched genes	6.20591	-1.98701	0	CLDN3	claudin 3 [Source:HGNC Symbol;Acc:HGNC:2045]
ENSG00000165591	Epithelial_Secretory-enriched genes	3.82684	-0.0128692	0	FAAH2	fatty acid amide hydrolase 2 [Source:HGNC Symbol;Acc:HGNC:26440]
ENSG00000165816	Epithelial_Secretory-enriched genes	3.61162	0.868602	0	VWA2	von Willebrand factor A domain containing 2 [Source:HGNC Symbol;Acc:HGNC:24709]
ENSG00000165905	Epithelial_Secretory-enriched genes	7.19289	-1.17689	0	LARGE2	LARGE xylosyl- and glucuronyltransferase 2 [Source:HGNC Symbol;Acc:HGNC:16522]
ENSG00000166126	Epithelial_Secretory-enriched genes	4.35952	-1.25773	0	AMN	amnion associated transmembrane protein [Source:HGNC Symbol;Acc:HGNC:14604]
ENSG00000166143	Epithelial_Secretory-enriched genes	3.90134	-4.83841	0	PPP1R14D	protein phosphatase 1 regulatory inhibitor subunit 14D [Source:HGNC Symbol;Acc:HGNC:14953]
ENSG00000166145	Epithelial_Secretory-enriched genes	6.01193	2.46166	0	SPINT1	serine peptidase inhibitor, Kunitz type 1 [Source:HGNC Symbol;Acc:HGNC:11246]
ENSG00000166828	Epithelial_Secretory-enriched genes	4.87405	-0.935719	0	SCNN1G	sodium channel epithelial 1 subunit gamma [Source:HGNC Symbol;Acc:HGNC:10602]
ENSG00000166920	Epithelial_Secretory-enriched genes	5.26207	-1.55754	0	C15orf48	chromosome 15 open reading frame 48 [Source:HGNC Symbol;Acc:HGNC:29898]
ENSG00000167183	Epithelial_Secretory-enriched genes	6.37277	-1.04328	0	PRR15L	proline rich 15 like [Source:HGNC Symbol;Acc:HGNC:28149]
ENSG00000167306	Epithelial_Secretory-enriched genes	3.43435	2.71904	0	MYO5B	myosin VB [Source:HGNC Symbol;Acc:HGNC:7603]
ENSG00000167642	Epithelial_Secretory-enriched genes	4.38484	2.87195	0	SPINT2	serine peptidase inhibitor, Kunitz type 2 [Source:HGNC Symbol;Acc:HGNC:11247]
ENSG00000167741	Epithelial_Secretory-enriched genes	8.72935	-1.31341	0	GGT6	gamma-glutamyltransferase 6 [Source:HGNC Symbol;Acc:HGNC:26891]
ENSG00000167757	Epithelial_Secretory-enriched genes	7.18593	-0.0454119	0	KLK11	kallikrein related peptidase 11 [Source:HGNC Symbol;Acc:HGNC:6359]
ENSG00000167759	Epithelial_Secretory-enriched genes	5.22483	-1.91822	0	KLK13	kallikrein related peptidase 13 [Source:HGNC Symbol;Acc:HGNC:6361]
ENSG00000167880	Epithelial_Secretory-enriched genes	5.7702	2.34346	0	EVPL	envoplakin [Source:HGNC Symbol;Acc:HGNC:3503]
ENSG00000167964	Epithelial_Secretory-enriched genes	3.86049	-0.853003	0	RAB26	RAB26, member RAS oncogene family [Source:HGNC Symbol;Acc:HGNC:14259]
ENSG00000168143	Epithelial_Secretory-enriched genes	6.52794	-1.6309	0	FAM83B	family with sequence similarity 83 member B [Source:HGNC Symbol;Acc:HGNC:21357]
ENSG00000168350	Epithelial_Secretory-enriched genes	5.52602	0.46123	0	DEGS2	delta 4-desaturase, sphingolipid 2 [Source:HGNC Symbol;Acc:HGNC:20113]
ENSG00000168539	Epithelial_Secretory-enriched genes	4.68862	-2.4665	0	CHRM1	cholinergic receptor muscarinic 1 [Source:HGNC Symbol;Acc:HGNC:1950]
ENSG00000169435	Epithelial_Secretory-enriched genes	6.27457	-1.22092	0	RASSF6	Ras association domain family member 6 [Source:HGNC Symbol;Acc:HGNC:20796]
ENSG00000169562	Epithelial_Secretory-enriched genes	5.83727	-2.78345	0	GJB1	gap junction protein beta 1 [Source:HGNC Symbol;Acc:HGNC:4283]
ENSG00000170545	Epithelial_Secretory-enriched genes	1.69377	2.56322	0	SMAGP	small cell adhesion glycoprotein [Source:HGNC Symbol;Acc:HGNC:26918]
ENSG00000170684	Epithelial_Secretory-enriched genes	2.3913	0.0798403	0	ZNF296	zinc finger protein 296 [Source:HGNC Symbol;Acc:HGNC:15981]
ENSG00000170786	Epithelial_Secretory-enriched genes	5.65918	-0.722453	0	SDR16C5	short chain dehydrogenase/reductase family 16C member 5 [Source:HGNC Symbol;Acc:HGNC:30311]
ENSG00000171124	Epithelial_Secretory-enriched genes	5.84534	-2.20607	0	FUT3	fucosyltransferase 3 (Lewis blood group) [Source:HGNC Symbol;Acc:HGNC:4014]
ENSG00000171219	Epithelial_Secretory-enriched genes	5.63543	1.80258	0	CDC42BPG	CDC42 binding protein kinase gamma [Source:HGNC Symbol;Acc:HGNC:29829]
ENSG00000171243	Epithelial_Secretory-enriched genes	4.93368	-0.915205	0	SOSTDC1	sclerostin domain containing 1 [Source:HGNC Symbol;Acc:HGNC:21748]
ENSG00000171462	Epithelial_Secretory-enriched genes	2.70243	-0.0945214	0	DLK2	delta like non-canonical Notch ligand 2 [Source:HGNC Symbol;Acc:HGNC:21113]
ENSG00000172478	Epithelial_Secretory-enriched genes	6.92556	-2.31094	0	MAB21L4	mab-21 like 4 [Source:HGNC Symbol;Acc:HGNC:26216]
ENSG00000172818	Epithelial_Secretory-enriched genes	6.92146	-2.06957	0	OVOL1	ovo like transcriptional repressor 1 [Source:HGNC Symbol;Acc:HGNC:8525]
ENSG00000173801	Epithelial_Secretory-enriched genes	2.82376	7.11434	0	JUP	junction plakoglobin [Source:HGNC Symbol;Acc:HGNC:6207]
ENSG00000173898	Epithelial_Secretory-enriched genes	4.43168	3.08971	0	SPTBN2	spectrin beta, non-erythrocytic 2 [Source:HGNC Symbol;Acc:HGNC:11276]
ENSG00000174292	Epithelial_Secretory-enriched genes	1.9867	2.45834	0	TNK1	tyrosine kinase non receptor 1 [Source:HGNC Symbol;Acc:HGNC:11940]
ENSG00000174326	Epithelial_Secretory-enriched genes	2.09459	0.224077	0	SLC16A11	solute carrier family 16 member 11 [Source:HGNC Symbol;Acc:HGNC:23093]
ENSG00000174607	Epithelial_Secretory-enriched genes	3.9516	-1.25351	0	UGT8	UDP glycosyltransferase 8 [Source:HGNC Symbol;Acc:HGNC:12555]
ENSG00000174950	Epithelial_Secretory-enriched genes	5.92174	-3.60028	0	CD164L2	CD164 molecule like 2 [Source:HGNC Symbol;Acc:HGNC:32043]
ENSG00000175707	Epithelial_Secretory-enriched genes	7.48482	-2.09606	0	KDF1	keratinocyte differentiation factor 1 [Source:HGNC Symbol;Acc:HGNC:26624]
ENSG00000175793	Epithelial_Secretory-enriched genes	6.38209	1.73949	0	SFN	stratifin [Source:HGNC Symbol;Acc:HGNC:10773]
ENSG00000176153	Epithelial_Secretory-enriched genes	6.50485	-0.943237	0	GPX2	glutathione peroxidase 2 [Source:HGNC Symbol;Acc:HGNC:4554]
ENSG00000176387	Epithelial_Secretory-enriched genes	5.17104	1.11331	0	HSD11B2	hydroxysteroid 11-beta dehydrogenase 2 [Source:HGNC Symbol;Acc:HGNC:5209]
ENSG00000176920	Epithelial_Secretory-enriched genes	4.68249	-0.178568	0	FUT2	fucosyltransferase 2 (H blood group) [Source:HGNC Symbol;Acc:HGNC:4013]
ENSG00000177106	Epithelial_Secretory-enriched genes	3.04176	4.63744	0	EPS8L2	EPS8 signaling adaptor L2 [Source:HGNC Symbol;Acc:HGNC:21296]
ENSG00000178075	Epithelial_Secretory-enriched genes	2.66437	1.6654	0	GRAMD1C	GRAM domain containing 1C [Source:HGNC Symbol;Acc:HGNC:25252]
ENSG00000178078	Epithelial_Secretory-enriched genes	4.0659	2.08926	0	STAP2	signal transducing adaptor family member 2 [Source:HGNC Symbol;Acc:HGNC:30430]
ENSG00000179178	Epithelial_Secretory-enriched genes	6.79749	-1.3258	0	TMEM125	transmembrane protein 125 [Source:HGNC Symbol;Acc:HGNC:28275]
ENSG00000179913	Epithelial_Secretory-enriched genes	5.9404	-1.57687	0	B3GNT3	UDP-GlcNAc:betaGal beta-1,3-N-acetylglucosaminyltransferase 3 [Source:HGNC Symbol;Acc:HGNC:13528]
ENSG00000180921	Epithelial_Secretory-enriched genes	4.99047	2.15826	0	FAM83H	family with sequence similarity 83 member H [Source:HGNC Symbol;Acc:HGNC:24797]
ENSG00000182580	Epithelial_Secretory-enriched genes	3.86724	2.94409	0	EPHB3	EPH receptor B3 [Source:HGNC Symbol;Acc:HGNC:3394]
ENSG00000182795	Epithelial_Secretory-enriched genes	7.01652	0.527969	0	C1orf116	chromosome 1 open reading frame 116 [Source:HGNC Symbol;Acc:HGNC:28667]
ENSG00000183421	Epithelial_Secretory-enriched genes	4.71293	0.97807	0	RIPK4	receptor interacting serine/threonine kinase 4 [Source:HGNC Symbol;Acc:HGNC:496]
ENSG00000183734	Epithelial_Secretory-enriched genes	3.5657	-1.29979	0	ASCL2	achaete-scute family bHLH transcription factor 2 [Source:HGNC Symbol;Acc:HGNC:739]
ENSG00000183778	Epithelial_Secretory-enriched genes	5.62164	-0.960085	0	B3GALT5	beta-1,3-galactosyltransferase 5 [Source:HGNC Symbol;Acc:HGNC:920]
ENSG00000184012	Epithelial_Secretory-enriched genes	8.04928	-1.12092	0	TMPRSS2	transmembrane serine protease 2 [Source:HGNC Symbol;Acc:HGNC:11876]
ENSG00000184292	Epithelial_Secretory-enriched genes	5.13129	2.99457	0	TACSTD2	tumor associated calcium signal transducer 2 [Source:HGNC Symbol;Acc:HGNC:11530]
ENSG00000184363	Epithelial_Secretory-enriched genes	6.78965	1.39281	0	PKP3	plakophilin 3 [Source:HGNC Symbol;Acc:HGNC:9025]
ENSG00000184709	Epithelial_Secretory-enriched genes	6.24902	-3.54571	0	LRRC26	leucine rich repeat containing 26 [Source:HGNC Symbol;Acc:HGNC:31409]
ENSG00000184860	Epithelial_Secretory-enriched genes	4.09536	1.51841	0	SDR42E1	short chain dehydrogenase/reductase family 42E, member 1 [Source:HGNC Symbol;Acc:HGNC:29834]
ENSG00000185101	Epithelial_Secretory-enriched genes	5.27976	1.7136	0	ANO9	anoctamin 9 [Source:HGNC Symbol;Acc:HGNC:20679]
ENSG00000185522	Epithelial_Secretory-enriched genes	2.33442	0.594096	0	LMNTD2	lamin tail domain containing 2 [Source:HGNC Symbol;Acc:HGNC:28561]
ENSG00000186301	Epithelial_Secretory-enriched genes	2.27272	1.24732	0	MST1P2	macrophage stimulating 1 pseudogene 2 [Source:HGNC Symbol;Acc:HGNC:7383]
ENSG00000186648	Epithelial_Secretory-enriched genes	3.30162	0.14042	0	CARMIL3	capping protein regulator and myosin 1 linker 3 [Source:HGNC Symbol;Acc:HGNC:20272]
ENSG00000186891	Epithelial_Secretory-enriched genes	3.30353	-0.387634	0	TNFRSF18	TNF receptor superfamily member 18 [Source:HGNC Symbol;Acc:HGNC:11914]
ENSG00000187017	Epithelial_Secretory-enriched genes	5.20606	-0.0713519	0	ESPN	espin [Source:HGNC Symbol;Acc:HGNC:13281]
ENSG00000187583	Epithelial_Secretory-enriched genes	3.90869	0.613124	0	PLEKHN1	pleckstrin homology domain containing N1 [Source:HGNC Symbol;Acc:HGNC:25284]
ENSG00000187867	Epithelial_Secretory-enriched genes	3.6866	-1.76998	0	PALM3	paralemmin 3 [Source:HGNC Symbol;Acc:HGNC:33274]
ENSG00000188112	Epithelial_Secretory-enriched genes	3.95987	2.62072	0	C6orf132	chromosome 6 open reading frame 132 [Source:HGNC Symbol;Acc:HGNC:21288]
ENSG00000188959	Epithelial_Secretory-enriched genes	6.24088	-1.71558	0	C9orf152	chromosome 9 open reading frame 152 [Source:HGNC Symbol;Acc:HGNC:31455]
ENSG00000189120	Epithelial_Secretory-enriched genes	3.61749	0.120255	0	SP6	Sp6 transcription factor [Source:HGNC Symbol;Acc:HGNC:14530]
ENSG00000189143	Epithelial_Secretory-enriched genes	6.18383	1.78723	0	CLDN4	claudin 4 [Source:HGNC Symbol;Acc:HGNC:2046]
ENSG00000189334	Epithelial_Secretory-enriched genes	7.04188	1.20335	0	S100A14	S100 calcium binding protein A14 [Source:HGNC Symbol;Acc:HGNC:18901]
ENSG00000189431	Epithelial_Secretory-enriched genes	3.98192	-1.47205	0	RASSF10	Ras association domain family member 10 [Source:HGNC Symbol;Acc:HGNC:33984]
ENSG00000196542	Epithelial_Secretory-enriched genes	5.92668	-1.35234	0	SPTSSB	serine palmitoyltransferase small subunit B [Source:HGNC Symbol;Acc:HGNC:24045]
ENSG00000196878	Epithelial_Secretory-enriched genes	3.27536	3.22569	0	LAMB3	laminin subunit beta 3 [Source:HGNC Symbol;Acc:HGNC:6490]
ENSG00000197506	Epithelial_Secretory-enriched genes	4.74487	-0.0123128	0	SLC28A3	solute carrier family 28 member 3 [Source:HGNC Symbol;Acc:HGNC:16484]
ENSG00000198643	Epithelial_Secretory-enriched genes	5.78883	-3.04336	0	FAM3D	FAM3 metabolism regulating signaling molecule D [Source:HGNC Symbol;Acc:HGNC:18665]
ENSG00000203499	Epithelial_Secretory-enriched genes	6.55294	-1.23388	0	IQANK1	IQ motif and ankyrin repeat containing 1 [Source:HGNC Symbol;Acc:HGNC:49576]
ENSG00000204175	Epithelial_Secretory-enriched genes	6.89675	-0.240744	0	GPRIN2	G protein regulated inducer of neurite outgrowth 2 [Source:HGNC Symbol;Acc:HGNC:23730]
ENSG00000204580	Epithelial_Secretory-enriched genes	2.13831	6.3673	0	DDR1	discoidin domain receptor tyrosine kinase 1 [Source:HGNC Symbol;Acc:HGNC:2730]
ENSG00000204616	Epithelial_Secretory-enriched genes	4.5425	-3.91285	0	TRIM31	tripartite motif containing 31 [Source:HGNC Symbol;Acc:HGNC:16289]
ENSG00000204618	Epithelial_Secretory-enriched genes	4.22205	0.812454	0	RNF39	ring finger protein 39 [Source:HGNC Symbol;Acc:HGNC:18064]
ENSG00000205890	Epithelial_Secretory-enriched genes	6.71575	-2.88535	0		novel transcript, antisense to CCDC64B
ENSG00000213983	Epithelial_Secretory-enriched genes	1.70931	3.59633	0	AP1G2	adaptor related protein complex 1 subunit gamma 2 [Source:HGNC Symbol;Acc:HGNC:556]
ENSG00000214128	Epithelial_Secretory-enriched genes	5.55267	-3.98822	0	TMEM213	transmembrane protein 213 [Source:HGNC Symbol;Acc:HGNC:27220]
ENSG00000215845	Epithelial_Secretory-enriched genes	1.75978	3.16734	0	TSTD1	thiosulfate sulfurtransferase like domain containing 1 [Source:HGNC Symbol;Acc:HGNC:35410]
ENSG00000230638	Epithelial_Secretory-enriched genes	5.94837	-3.22008	0		novel pseudogene
ENSG00000232093	Epithelial_Secretory-enriched genes	2.26969	-1.18501	0	DCST1-AS1	DCST1 antisense RNA 1 [Source:HGNC Symbol;Acc:HGNC:41147]
ENSG00000233493	Epithelial_Secretory-enriched genes	3.42417	-0.717341	0	TMEM238	transmembrane protein 238 [Source:HGNC Symbol;Acc:HGNC:40042]
ENSG00000237289	Epithelial_Secretory-enriched genes	6.20394	-1.40508	0	CKMT1B	creatine kinase, mitochondrial 1B [Source:HGNC Symbol;Acc:HGNC:1995]
ENSG00000243364	Epithelial_Secretory-enriched genes	2.25858	1.65532	0	EFNA4	ephrin A4 [Source:HGNC Symbol;Acc:HGNC:3224]
ENSG00000245857	Epithelial_Secretory-enriched genes	4.7977	-4.52082	0	GS1-24F4.2	uncharacterized LOC100652791 [Source:NCBI gene (formerly Entrezgene);Acc:100652791]
ENSG00000249007	Epithelial_Secretory-enriched genes	4.91035	-4.32897	0		novel transcript
ENSG00000253313	Epithelial_Secretory-enriched genes	7.33276	-2.08946	0	C1orf210	chromosome 1 open reading frame 210 [Source:HGNC Symbol;Acc:HGNC:28755]
ENSG00000254815	Epithelial_Secretory-enriched genes	2.96688	-0.237949	0	LMNTD2-AS1	LMNTD2 antisense RNA 1 [Source:HGNC Symbol;Acc:HGNC:41204]
ENSG00000255443	Epithelial_Secretory-enriched genes	2.77784	-1.99724	0	CD44-AS1	CD44 antisense RNA 1 [Source:HGNC Symbol;Acc:HGNC:40133]
ENSG00000257084	Epithelial_Secretory-enriched genes	6.45579	-4.33856	0	MIR200CHG	MIR200C and MIR141 host gene [Source:HGNC Symbol;Acc:HGNC:53161]
ENSG00000259459	Epithelial_Secretory-enriched genes	4.08866	-3.39344	0	LINC02568	long intergenic non-protein coding RNA 2568 [Source:HGNC Symbol;Acc:HGNC:51430]
ENSG00000260418	Epithelial_Secretory-enriched genes	3.4729	-2.31754	0		novel transcript
ENSG00000261068	Epithelial_Secretory-enriched genes	4.30848	-1.67197	0	NA	NA
ENSG00000261150	Epithelial_Secretory-enriched genes	4.21809	0.988385	0	EPPK1	epiplakin 1 [Source:HGNC Symbol;Acc:HGNC:15577]
ENSG00000261183	Epithelial_Secretory-enriched genes	6.17615	-2.368	0	SPINT1-AS1	SPINT1 antisense RNA 1 [Source:HGNC Symbol;Acc:HGNC:53162]
ENSG00000261189	Epithelial_Secretory-enriched genes	3.56383	-1.68329	0	DSP-AS1	DSP antisense RNA 1 [Source:HGNC Symbol;Acc:HGNC:56039]
ENSG00000263429	Epithelial_Secretory-enriched genes	4.0169	-3.22192	0	TMEM238L	transmembrane protein 238 like [Source:HGNC Symbol;Acc:HGNC:44356]
ENSG00000263639	Epithelial_Secretory-enriched genes	5.45207	-3.6945	0	MSMB	microseminoprotein beta [Source:HGNC Symbol;Acc:HGNC:7372]
ENSG00000267259	Epithelial_Secretory-enriched genes	6.68018	-3.89845	0	ERVE-1	endogenous retrovirus group E member 1 [Source:HGNC Symbol;Acc:HGNC:14602]
ENSG00000267795	Epithelial_Secretory-enriched genes	5.8032	-3.21909	0	SMIM22	small integral membrane protein 22 [Source:HGNC Symbol;Acc:HGNC:48329]
ENSG00000268104	Epithelial_Secretory-enriched genes	6.54811	-3.66124	0	SLC6A14	solute carrier family 6 member 14 [Source:HGNC Symbol;Acc:HGNC:11047]
ENSG00000272141	Epithelial_Secretory-enriched genes	6.66915	-2.37994	0		novel transcript
ENSG00000272398	Epithelial_Secretory-enriched genes	6.15764	2.55848	0	CD24	CD24 molecule [Source:HGNC Symbol;Acc:HGNC:1645]
ENSG00000273036	Epithelial_Secretory-enriched genes	4.26745	-1.97387	0	CYP4F33P	cytochrome P450 family 4 subfamily F member 33, pseudogene [Source:HGNC Symbol;Acc:HGNC:39952]
ENSG00000274173	Epithelial_Secretory-enriched genes	6.03502	-2.00742	0	LINC02967	long intergenic non-protein coding RNA 2967 [Source:HGNC Symbol;Acc:HGNC:56007]
ENSG00000274373	Epithelial_Secretory-enriched genes	3.01171	-5.37923	0		novel transcript
ENSG00000275234	Epithelial_Secretory-enriched genes	6.36179	-2.3042	0		novel transcript, antisense to DENND1C
ENSG00000277013	Epithelial_Secretory-enriched genes	2.90869	-0.474324	0	SUNO1	S-phase upregulated non-coding 1 [Source:HGNC Symbol;Acc:HGNC:55385]
ENSG00000283000	Epithelial_Secretory-enriched genes	6.03226	-4.29938	0	LINC02635	long intergenic non-protein coding RNA 2635 [Source:HGNC Symbol;Acc:HGNC:54118]
ENSG00000285128	Epithelial_Secretory-enriched genes	5.67196	-4.76694	0		novel transcript
ENSG00000285933	Epithelial_Secretory-enriched genes	6.91082	-3.78203	0	NA	NA
ENSG00000286451	Epithelial_Secretory-enriched genes	5.84771	-3.74461	0		novel transcript
ENSG00000287906	Epithelial_Secretory-enriched genes	6.87674	-3.53029	0	NA	NA
ENSG00000289048	Epithelial_Secretory-enriched genes	6.90584	-4.00549	0	NA	NA
ENSG00000058085	Epithelial_Secretory-enriched genes	1.91976	3.64907	1.00344977142783e-297	LAMC2	laminin subunit gamma 2 [Source:HGNC Symbol;Acc:HGNC:6493]
ENSG00000211674	Epithelial_Secretory-enriched genes	2.10892	-4.89796	1.01352443763431e-90	IGLJ1	immunoglobulin lambda joining 1 [Source:HGNC Symbol;Acc:HGNC:5863]
ENSG00000130768	Epithelial_Secretory-enriched genes	3.64473	-2.07089	1.01467173248975e-296	SMPDL3B	sphingomyelin phosphodiesterase acid like 3B [Source:HGNC Symbol;Acc:HGNC:21416]
ENSG00000134240	Epithelial_Secretory-enriched genes	5.31288	-0.298143	1.02013140157913e-294	HMGCS2	3-hydroxy-3-methylglutaryl-CoA synthase 2 [Source:HGNC Symbol;Acc:HGNC:5008]
ENSG00000103942	Epithelial_Secretory-enriched genes	2.96088	3.82271	1.02295333021847e-175	HOMER2	homer scaffold protein 2 [Source:HGNC Symbol;Acc:HGNC:17513]
ENSG00000151882	Epithelial_Secretory-enriched genes	2.42765	1.88343	1.03723631081252e-237	CCL28	C-C motif chemokine ligand 28 [Source:HGNC Symbol;Acc:HGNC:17700]
ENSG00000237940	Epithelial_Secretory-enriched genes	1.68059	0.0269333	1.04725012053657e-179	NA	NA
ENSG00000211905	Epithelial_Secretory-enriched genes	1.79391	-5.70686	1.04788933613831e-95	IGHJ1	immunoglobulin heavy joining 1 [Source:HGNC Symbol;Acc:HGNC:5532]
ENSG00000102575	Epithelial_Secretory-enriched genes	1.98224	2.62503	1.04824279616035e-228	ACP5	acid phosphatase 5, tartrate resistant [Source:HGNC Symbol;Acc:HGNC:124]
ENSG00000276775	Epithelial_Secretory-enriched genes	2.34975	-3.72007	1.05394566328668e-75	IGHV4-4	immunoglobulin heavy variable 4-4 [Source:HGNC Symbol;Acc:HGNC:5652]
ENSG00000099812	Epithelial_Secretory-enriched genes	4.14526	-1.98098	1.05622390317325e-281	MISP	mitotic spindle positioning [Source:HGNC Symbol;Acc:HGNC:27000]
ENSG00000211598	Epithelial_Secretory-enriched genes	2.3828	-1.01981	1.05903396140971e-61	IGKV4-1	immunoglobulin kappa variable 4-1 [Source:HGNC Symbol;Acc:HGNC:5834]
ENSG00000169750	Epithelial_Secretory-enriched genes	1.24544	1.32078	1.05994522102357e-114	RAC3	Rac family small GTPase 3 [Source:HGNC Symbol;Acc:HGNC:9803]
ENSG00000211890	Epithelial_Secretory-enriched genes	4.03761	1.53775	1.06045014772755e-129	IGHA2	immunoglobulin heavy constant alpha 2 (A2m marker) [Source:HGNC Symbol;Acc:HGNC:5479]
ENSG00000131746	Epithelial_Secretory-enriched genes	6.17702	0.404718	1.07587723391329e-268	TNS4	tensin 4 [Source:HGNC Symbol;Acc:HGNC:24352]
ENSG00000211662	Epithelial_Secretory-enriched genes	2.64683	-1.97962	1.0817218231945e-79	IGLV3-21	immunoglobulin lambda variable 3-21 [Source:HGNC Symbol;Acc:HGNC:5905]
ENSG00000100146	Epithelial_Secretory-enriched genes	2.18919	2.39043	1.08545411348077e-174	SOX10	SRY-box transcription factor 10 [Source:HGNC Symbol;Acc:HGNC:11190]
ENSG00000211594	Epithelial_Secretory-enriched genes	2.17594	-4.73818	1.08677655175462e-88	IGKJ4	immunoglobulin kappa joining 4 [Source:HGNC Symbol;Acc:HGNC:5722]
ENSG00000134757	Epithelial_Secretory-enriched genes	6.17219	-1.13597	1.08928402963739e-296	DSG3	desmoglein 3 [Source:HGNC Symbol;Acc:HGNC:3050]
ENSG00000265474	Epithelial_Secretory-enriched genes	1.88334	-2.04758	1.09568513000132e-310		novel transcript, antisense to TRAF4
ENSG00000180535	Epithelial_Secretory-enriched genes	4.469	-1.56402	1.10511189468822e-262	BHLHA15	basic helix-loop-helix family member a15 [Source:HGNC Symbol;Acc:HGNC:22265]
ENSG00000279806	Epithelial_Secretory-enriched genes	5.03736	-3.31999	1.11462693181953e-272		TEC
ENSG00000007062	Epithelial_Secretory-enriched genes	3.72498	0.759382	1.11638999938353e-178	PROM1	prominin 1 [Source:HGNC Symbol;Acc:HGNC:9454]
ENSG00000116039	Epithelial_Secretory-enriched genes	3.45885	-5.36887	1.12049691132918e-245	ATP6V1B1	ATPase H+ transporting V1 subunit B1 [Source:HGNC Symbol;Acc:HGNC:853]
ENSG00000049089	Epithelial_Secretory-enriched genes	1.56268	1.95373	1.12996047692902e-192	COL9A2	collagen type IX alpha 2 chain [Source:HGNC Symbol;Acc:HGNC:2218]
ENSG00000078898	Epithelial_Secretory-enriched genes	1.66222	-4.2192	1.13935260855703e-28	BPIFB2	BPI fold containing family B member 2 [Source:HGNC Symbol;Acc:HGNC:16177]
ENSG00000211454	Epithelial_Secretory-enriched genes	2.0715	-0.0257717	1.14062498047655e-207	AKR7L	aldo-keto reductase family 7 like (gene/pseudogene) [Source:HGNC Symbol;Acc:HGNC:24056]
ENSG00000141750	Epithelial_Secretory-enriched genes	1.57809	1.94029	1.14281309964345e-36	STAC2	SH3 and cysteine rich domain 2 [Source:HGNC Symbol;Acc:HGNC:23990]
ENSG00000169550	Epithelial_Secretory-enriched genes	5.86107	-2.40413	1.14336061235221e-259	MUC15	mucin 15, cell surface associated [Source:HGNC Symbol;Acc:HGNC:14956]
ENSG00000129514	Epithelial_Secretory-enriched genes	4.5419	-2.00572	1.15433355590779e-307	FOXA1	forkhead box A1 [Source:HGNC Symbol;Acc:HGNC:5021]
ENSG00000274576	Epithelial_Secretory-enriched genes	2.20681	-4.93097	1.15798860394938e-76	IGHV2-70	immunoglobulin heavy variable 2-70 [Source:HGNC Symbol;Acc:HGNC:5577]
ENSG00000180875	Epithelial_Secretory-enriched genes	2.25601	1.4354	1.1623266331289e-125	GREM2	gremlin 2, DAN family BMP antagonist [Source:HGNC Symbol;Acc:HGNC:17655]
ENSG00000101104	Epithelial_Secretory-enriched genes	1.05879	3.13883	1.16251911550008e-216	PABPC1L	poly(A) binding protein cytoplasmic 1 like [Source:HGNC Symbol;Acc:HGNC:15797]
ENSG00000171199	Epithelial_Secretory-enriched genes	1.97107	-5.76608	1.16522221741605e-71	OPRPN	opiorphin prepropeptide [Source:HGNC Symbol;Acc:HGNC:17279]
ENSG00000057294	Epithelial_Secretory-enriched genes	1.89014	2.86775	1.16640378478352e-90	PKP2	plakophilin 2 [Source:HGNC Symbol;Acc:HGNC:9024]
ENSG00000211955	Epithelial_Secretory-enriched genes	2.31005	-2.99358	1.16732232554045e-66	IGHV3-33	immunoglobulin heavy variable 3-33 [Source:HGNC Symbol;Acc:HGNC:5596]
ENSG00000211611	Epithelial_Secretory-enriched genes	3.29259	-4.8456	1.18251198484902e-170	IGKV6-21	immunoglobulin kappa variable 6-21 (non-functional) [Source:HGNC Symbol;Acc:HGNC:5836]
ENSG00000196620	Epithelial_Secretory-enriched genes	3.73062	-5.27258	1.18474665459514e-188	UGT2B15	UDP glucuronosyltransferase family 2 member B15 [Source:HGNC Symbol;Acc:HGNC:12546]
ENSG00000167755	Epithelial_Secretory-enriched genes	3.03878	-3.29338	1.19269732123027e-137	KLK6	kallikrein related peptidase 6 [Source:HGNC Symbol;Acc:HGNC:6367]
ENSG00000102837	Epithelial_Secretory-enriched genes	2.8803	0.0181287	1.1960165129927e-76	OLFM4	olfactomedin 4 [Source:HGNC Symbol;Acc:HGNC:17190]
ENSG00000163354	Epithelial_Secretory-enriched genes	1.58723	1.23308	1.20032188812211e-312	DCST2	DC-STAMP domain containing 2 [Source:HGNC Symbol;Acc:HGNC:26562]
ENSG00000243955	Epithelial_Secretory-enriched genes	4.71419	-2.60371	1.2006582853492e-212	GSTA1	glutathione S-transferase alpha 1 [Source:HGNC Symbol;Acc:HGNC:4626]
ENSG00000181392	Epithelial_Secretory-enriched genes	1.67226	-0.307094	1.20633954356373e-213	SYNE4	spectrin repeat containing nuclear envelope family member 4 [Source:HGNC Symbol;Acc:HGNC:26703]
ENSG00000255026	Epithelial_Secretory-enriched genes	2.28092	-0.299382	1.22164113154328e-165		novel transcript
ENSG00000211652	Epithelial_Secretory-enriched genes	2.81278	-4.43775	1.22230299950923e-98	IGLV7-43	immunoglobulin lambda variable 7-43 [Source:HGNC Symbol;Acc:HGNC:5929]
ENSG00000154080	Epithelial_Secretory-enriched genes	2.51225	-1.60164	1.22458395096862e-100	CHST9	carbohydrate sulfotransferase 9 [Source:HGNC Symbol;Acc:HGNC:19898]
ENSG00000086205	Epithelial_Secretory-enriched genes	1.32471	-0.738968	1.2272243004295e-85	FOLH1	folate hydrolase 1 [Source:HGNC Symbol;Acc:HGNC:3788]
ENSG00000165140	Epithelial_Secretory-enriched genes	1.61459	1.40032	1.23423666802994e-104	FBP1	fructose-bisphosphatase 1 [Source:HGNC Symbol;Acc:HGNC:3606]
ENSG00000198944	Epithelial_Secretory-enriched genes	2.40598	-1.56623	1.23450827460959e-169	SOWAHA	sosondowah ankyrin repeat domain family member A [Source:HGNC Symbol;Acc:HGNC:27033]
ENSG00000160182	Epithelial_Secretory-enriched genes	4.41392	-4.42633	1.23888380460262e-170	TFF1	trefoil factor 1 [Source:HGNC Symbol;Acc:HGNC:11755]
ENSG00000079462	Epithelial_Secretory-enriched genes	1.50072	1.46772	1.24118924376422e-285	PAFAH1B3	platelet activating factor acetylhydrolase 1b catalytic subunit 3 [Source:HGNC Symbol;Acc:HGNC:8576]
ENSG00000062282	Epithelial_Secretory-enriched genes	1.23755	3.64782	1.24577257200182e-24	DGAT2	diacylglycerol O-acyltransferase 2 [Source:HGNC Symbol;Acc:HGNC:16940]
ENSG00000211679	Epithelial_Secretory-enriched genes	2.32676	0.0232817	1.24864761083702e-73	IGLC3	immunoglobulin lambda constant 3 (Kern-Oz+ marker) [Source:HGNC Symbol;Acc:HGNC:5857]
ENSG00000270933	Epithelial_Secretory-enriched genes	2.02983	-1.47764	1.24895048807539e-162		novel transcript
ENSG00000160867	Epithelial_Secretory-enriched genes	2.09943	1.33626	1.25492159169535e-142	FGFR4	fibroblast growth factor receptor 4 [Source:HGNC Symbol;Acc:HGNC:3691]
ENSG00000188833	Epithelial_Secretory-enriched genes	4.03038	-3.1685	1.26293652427475e-291	ENTPD8	ectonucleoside triphosphate diphosphohydrolase 8 [Source:HGNC Symbol;Acc:HGNC:24860]
ENSG00000278196	Epithelial_Secretory-enriched genes	2.63647	-2.4515	1.27716736222636e-76	IGLV2-8	immunoglobulin lambda variable 2-8 [Source:HGNC Symbol;Acc:HGNC:5895]
ENSG00000167653	Epithelial_Secretory-enriched genes	4.57663	-1.25044	1.28457067918724e-322	PSCA	prostate stem cell antigen [Source:HGNC Symbol;Acc:HGNC:9500]
ENSG00000174567	Epithelial_Secretory-enriched genes	3.39637	-2.88118	1.28846430885879e-242	GOLT1A	golgi transport 1A [Source:HGNC Symbol;Acc:HGNC:24766]
ENSG00000109101	Epithelial_Secretory-enriched genes	6.08971	-3.178	1.29518100312457e-265	FOXN1	forkhead box N1 [Source:HGNC Symbol;Acc:HGNC:12765]
ENSG00000211942	Epithelial_Secretory-enriched genes	2.18889	-4.95868	1.29920108890136e-78	IGHV3-13	immunoglobulin heavy variable 3-13 [Source:HGNC Symbol;Acc:HGNC:5581]
ENSG00000232216	Epithelial_Secretory-enriched genes	2.31192	-4.19065	1.31138522199147e-81	IGHV3-43	immunoglobulin heavy variable 3-43 [Source:HGNC Symbol;Acc:HGNC:5604]
ENSG00000211951	Epithelial_Secretory-enriched genes	2.41168	-4.89579	1.3392018478074e-89	IGHV2-26	immunoglobulin heavy variable 2-26 [Source:HGNC Symbol;Acc:HGNC:5575]
ENSG00000253958	Epithelial_Secretory-enriched genes	1.97632	1.89671	1.34236453273337e-253	CLDN23	claudin 23 [Source:HGNC Symbol;Acc:HGNC:17591]
ENSG00000186832	Epithelial_Secretory-enriched genes	3.39777	0.88295	1.34462703926318e-108	KRT16	keratin 16 [Source:HGNC Symbol;Acc:HGNC:6423]
ENSG00000182333	Epithelial_Secretory-enriched genes	3.25231	-1.85008	1.34732591944257e-69	LIPF	lipase F, gastric type [Source:HGNC Symbol;Acc:HGNC:6622]
ENSG00000211675	Epithelial_Secretory-enriched genes	2.52723	0.641878	1.34803566259792e-74	IGLC1	immunoglobulin lambda constant 1 [Source:HGNC Symbol;Acc:HGNC:5855]
ENSG00000211637	Epithelial_Secretory-enriched genes	2.75363	-3.73672	1.3524638461169e-83	IGLV4-69	immunoglobulin lambda variable 4-69 [Source:HGNC Symbol;Acc:HGNC:5921]
ENSG00000211947	Epithelial_Secretory-enriched genes	2.5665	-2.71639	1.3587014031325e-76	IGHV3-21	immunoglobulin heavy variable 3-21 [Source:HGNC Symbol;Acc:HGNC:5586]
ENSG00000249948	Epithelial_Secretory-enriched genes	2.28533	-4.67223	1.37301771871636e-99	GBA3	glucosylceramidase beta 3 (gene/pseudogene) [Source:HGNC Symbol;Acc:HGNC:19069]
ENSG00000105088	Epithelial_Secretory-enriched genes	1.32845	2.88967	1.38751471358134e-70	OLFM2	olfactomedin 2 [Source:HGNC Symbol;Acc:HGNC:17189]
ENSG00000280411	Epithelial_Secretory-enriched genes	2.17913	-3.94474	1.39359517343612e-67	IGHV1-69D	immunoglobulin heavy variable 1-69D [Source:HGNC Symbol;Acc:HGNC:49601]
ENSG00000174171	Epithelial_Secretory-enriched genes	2.77981	-0.262513	1.40014839403714e-211		novel transcript, antisense to SPTBN5
ENSG00000255398	Epithelial_Secretory-enriched genes	2.00402	-2.62576	1.40613083972874e-89	HCAR3	hydroxycarboxylic acid receptor 3 [Source:HGNC Symbol;Acc:HGNC:16824]
ENSG00000214313	Epithelial_Secretory-enriched genes	3.5545	-3.35761	1.40820930592191e-252	AZGP1P1	AZGP1 pseudogene 1 [Source:HGNC Symbol;Acc:HGNC:911]
ENSG00000211655	Epithelial_Secretory-enriched genes	2.30606	-5.23245	1.41509880306138e-90	IGLV1-36	immunoglobulin lambda variable 1-36 [Source:HGNC Symbol;Acc:HGNC:5876]
ENSG00000156234	Epithelial_Secretory-enriched genes	2.24903	-3.10259	1.42616537887162e-95	CXCL13	C-X-C motif chemokine ligand 13 [Source:HGNC Symbol;Acc:HGNC:10639]
ENSG00000185664	Epithelial_Secretory-enriched genes	3.20469	0.602095	1.43143148232218e-300	PMEL	premelanosome protein [Source:HGNC Symbol;Acc:HGNC:10880]
ENSG00000164749	Epithelial_Secretory-enriched genes	2.43322	-3.79011	1.43875826538894e-78	HNF4G	hepatocyte nuclear factor 4 gamma [Source:HGNC Symbol;Acc:HGNC:5026]
ENSG00000211644	Epithelial_Secretory-enriched genes	2.26033	-0.779402	1.45175750667157e-91	IGLV1-51	immunoglobulin lambda variable 1-51 [Source:HGNC Symbol;Acc:HGNC:5882]
ENSG00000143320	Epithelial_Secretory-enriched genes	1.8677	2.55713	1.46851185993092e-121	CRABP2	cellular retinoic acid binding protein 2 [Source:HGNC Symbol;Acc:HGNC:2339]
ENSG00000169347	Epithelial_Secretory-enriched genes	3.48152	-1.20381	1.46905506462571e-77	GP2	glycoprotein 2 [Source:HGNC Symbol;Acc:HGNC:4441]
ENSG00000159212	Epithelial_Secretory-enriched genes	1.42217	2.99136	1.482249190621e-81	CLIC6	chloride intracellular channel 6 [Source:HGNC Symbol;Acc:HGNC:2065]
ENSG00000016391	Epithelial_Secretory-enriched genes	2.19698	2.44161	1.48408465522222e-185	CHDH	choline dehydrogenase [Source:HGNC Symbol;Acc:HGNC:24288]
ENSG00000115598	Epithelial_Secretory-enriched genes	2.56782	-0.0994519	1.48732336856216e-267	IL1RL2	interleukin 1 receptor like 2 [Source:HGNC Symbol;Acc:HGNC:5999]
ENSG00000243466	Epithelial_Secretory-enriched genes	2.43489	-0.771862	1.5017496854374e-69	IGKV1-5	immunoglobulin kappa variable 1-5 [Source:HGNC Symbol;Acc:HGNC:5741]
ENSG00000114812	Epithelial_Secretory-enriched genes	1.31085	3.64638	1.51472394494314e-108	VIPR1	vasoactive intestinal peptide receptor 1 [Source:HGNC Symbol;Acc:HGNC:12694]
ENSG00000015133	Epithelial_Secretory-enriched genes	1.51253	3.89767	1.51924446928358e-285	CCDC88C	coiled-coil domain containing 88C [Source:HGNC Symbol;Acc:HGNC:19967]
ENSG00000007516	Epithelial_Secretory-enriched genes	1.06497	2.546	1.54574520593326e-102	BAIAP3	BAI1 associated protein 3 [Source:HGNC Symbol;Acc:HGNC:948]
ENSG00000183048	Epithelial_Secretory-enriched genes	1.64351	3.41216	1.54818127318256e-221	SLC25A10	solute carrier family 25 member 10 [Source:HGNC Symbol;Acc:HGNC:10980]
ENSG00000156076	Epithelial_Secretory-enriched genes	3.545	-1.9232	1.56261741922697e-268	WIF1	WNT inhibitory factor 1 [Source:HGNC Symbol;Acc:HGNC:18081]
ENSG00000107485	Epithelial_Secretory-enriched genes	3.26942	2.23338	1.56957118439746e-170	GATA3	GATA binding protein 3 [Source:HGNC Symbol;Acc:HGNC:4172]
ENSG00000145911	Epithelial_Secretory-enriched genes	1.62437	2.59804	1.59074176580038e-153	N4BP3	NEDD4 binding protein 3 [Source:HGNC Symbol;Acc:HGNC:29852]
ENSG00000163975	Epithelial_Secretory-enriched genes	1.2716	2.94393	1.59123814370227e-111	MELTF	melanotransferrin [Source:HGNC Symbol;Acc:HGNC:7037]
ENSG00000124935	Epithelial_Secretory-enriched genes	3.82323	-1.94234	1.61328759724298e-120	SCGB1D2	secretoglobin family 1D member 2 [Source:HGNC Symbol;Acc:HGNC:18396]
ENSG00000173467	Epithelial_Secretory-enriched genes	5.16226	-4.28902	1.61958966612776e-303	AGR3	anterior gradient 3, protein disulphide isomerase family member [Source:HGNC Symbol;Acc:HGNC:24167]
ENSG00000104537	Epithelial_Secretory-enriched genes	1.51737	-2.95922	1.63013953569761e-40	ANXA13	annexin A13 [Source:HGNC Symbol;Acc:HGNC:536]
ENSG00000239975	Epithelial_Secretory-enriched genes	1.95659	-5.65994	1.63339648020751e-99	IGKV1D-33	immunoglobulin kappa variable 1D-33 [Source:HGNC Symbol;Acc:HGNC:5753]
ENSG00000224373	Epithelial_Secretory-enriched genes	2.61687	-2.69615	1.64585035129604e-81	IGHV4-59	immunoglobulin heavy variable 4-59 [Source:HGNC Symbol;Acc:HGNC:5654]
ENSG00000124713	Epithelial_Secretory-enriched genes	1.35373	-0.00808809	1.64940396804744e-70	GNMT	glycine N-methyltransferase [Source:HGNC Symbol;Acc:HGNC:4415]
ENSG00000211941	Epithelial_Secretory-enriched genes	2.6285	-3.42208	1.65699665289285e-84	IGHV3-11	immunoglobulin heavy variable 3-11 [Source:HGNC Symbol;Acc:HGNC:5580]
ENSG00000141579	Epithelial_Secretory-enriched genes	3.71545	0.74127	1.65794540397862e-112	ZNF750	zinc finger protein 750 [Source:HGNC Symbol;Acc:HGNC:25843]
ENSG00000163394	Epithelial_Secretory-enriched genes	1.27652	-5.44743	1.65835241593024e-31	CCKAR	cholecystokinin A receptor [Source:HGNC Symbol;Acc:HGNC:1570]
ENSG00000211653	Epithelial_Secretory-enriched genes	2.5415	-1.79962	1.6691158877068e-70	IGLV1-40	immunoglobulin lambda variable 1-40 [Source:HGNC Symbol;Acc:HGNC:5877]
ENSG00000211976	Epithelial_Secretory-enriched genes	1.8069	-3.76519	1.67226344329673e-54	IGHV3-73	immunoglobulin heavy variable 3-73 [Source:HGNC Symbol;Acc:HGNC:5623]
ENSG00000143001	Epithelial_Secretory-enriched genes	2.90333	-2.12334	1.6739780794912e-216	TMEM61	transmembrane protein 61 [Source:HGNC Symbol;Acc:HGNC:27296]
ENSG00000243264	Epithelial_Secretory-enriched genes	2.32146	-4.78818	1.68345467187265e-77	IGKV2D-29	immunoglobulin kappa variable 2D-29 [Source:HGNC Symbol;Acc:HGNC:5800]
ENSG00000225698	Epithelial_Secretory-enriched genes	2.0915	-3.8427	1.68621726421519e-62	IGHV3-72	immunoglobulin heavy variable 3-72 [Source:HGNC Symbol;Acc:HGNC:5622]
ENSG00000251320	Epithelial_Secretory-enriched genes	2.70283	-4.07653	1.69398995154221e-93		novel transcript
ENSG00000136542	Epithelial_Secretory-enriched genes	2.12501	-0.615844	1.69921972070507e-101	GALNT5	polypeptide N-acetylgalactosaminyltransferase 5 [Source:HGNC Symbol;Acc:HGNC:4127]
ENSG00000235098	Epithelial_Secretory-enriched genes	1.02659	2.2776	1.70764174170106e-107	ANKRD65	ankyrin repeat domain 65 [Source:HGNC Symbol;Acc:HGNC:42950]
ENSG00000211899	Epithelial_Secretory-enriched genes	1.49255	1.77219	1.71068859257206e-28	IGHM	immunoglobulin heavy constant mu [Source:HGNC Symbol;Acc:HGNC:5541]
ENSG00000211640	Epithelial_Secretory-enriched genes	2.77289	-3.54069	1.71168448538576e-89	IGLV6-57	immunoglobulin lambda variable 6-57 [Source:HGNC Symbol;Acc:HGNC:5927]
ENSG00000136457	Epithelial_Secretory-enriched genes	1.96439	0.849583	1.72137117203504e-140	CHAD	chondroadherin [Source:HGNC Symbol;Acc:HGNC:1909]
ENSG00000167767	Epithelial_Secretory-enriched genes	5.65692	1.0122	1.72578244966782e-239	KRT80	keratin 80 [Source:HGNC Symbol;Acc:HGNC:27056]
ENSG00000139055	Epithelial_Secretory-enriched genes	1.86221	-0.171677	1.73194189908085e-150	ERP27	endoplasmic reticulum protein 27 [Source:HGNC Symbol;Acc:HGNC:26495]
ENSG00000270550	Epithelial_Secretory-enriched genes	2.27791	-2.29926	1.75251256393679e-66	IGHV3-30	immunoglobulin heavy variable 3-30 [Source:HGNC Symbol;Acc:HGNC:5591]
ENSG00000242076	Epithelial_Secretory-enriched genes	2.4135	-3.77484	1.75645374885632e-82	IGKV1-33	immunoglobulin kappa variable 1-33 [Source:HGNC Symbol;Acc:HGNC:5737]
ENSG00000211685	Epithelial_Secretory-enriched genes	2.47983	-4.97481	1.75814214944625e-95	IGLC7	immunoglobulin lambda constant 7 [Source:HGNC Symbol;Acc:HGNC:5861]
ENSG00000164266	Epithelial_Secretory-enriched genes	5.52384	-1.73776	1.76133266156704e-233	SPINK1	serine peptidase inhibitor Kazal type 1 [Source:HGNC Symbol;Acc:HGNC:11244]
ENSG00000124839	Epithelial_Secretory-enriched genes	2.37504	1.04141	1.7730265643871e-173	RAB17	RAB17, member RAS oncogene family [Source:HGNC Symbol;Acc:HGNC:16523]
ENSG00000156689	Epithelial_Secretory-enriched genes	1.95358	-2.52105	1.80075619510863e-91	GLYATL2	glycine-N-acyltransferase like 2 [Source:HGNC Symbol;Acc:HGNC:24178]
ENSG00000243290	Epithelial_Secretory-enriched genes	2.48855	-3.70127	1.83080018396801e-78	IGKV1-12	immunoglobulin kappa variable 1-12 [Source:HGNC Symbol;Acc:HGNC:5730]
ENSG00000178828	Epithelial_Secretory-enriched genes	2.44036	-5.28972	1.83326727225027e-130	RNF186	ring finger protein 186 [Source:HGNC Symbol;Acc:HGNC:25978]
ENSG00000172724	Epithelial_Secretory-enriched genes	1.20767	0.686061	1.83975823407628e-49	CCL19	C-C motif chemokine ligand 19 [Source:HGNC Symbol;Acc:HGNC:10617]
ENSG00000211895	Epithelial_Secretory-enriched genes	3.43615	3.8949	1.83998629550808e-138	IGHA1	immunoglobulin heavy constant alpha 1 [Source:HGNC Symbol;Acc:HGNC:5478]
ENSG00000244116	Epithelial_Secretory-enriched genes	2.2507	-3.03225	1.84219742877311e-68	IGKV2-28	immunoglobulin kappa variable 2-28 [Source:HGNC Symbol;Acc:HGNC:5783]
ENSG00000240864	Epithelial_Secretory-enriched genes	2.44752	-3.65062	1.8453306758728e-71	IGKV1-16	immunoglobulin kappa variable 1-16 [Source:HGNC Symbol;Acc:HGNC:5732]
ENSG00000145824	Epithelial_Secretory-enriched genes	1.12513	6.294	1.85968785141628e-30	CXCL14	C-X-C motif chemokine ligand 14 [Source:HGNC Symbol;Acc:HGNC:10640]
ENSG00000231475	Epithelial_Secretory-enriched genes	2.23697	-3.9946	1.86469788166739e-72	IGHV4-31	immunoglobulin heavy variable 4-31 [Source:HGNC Symbol;Acc:HGNC:5649]
ENSG00000132746	Epithelial_Secretory-enriched genes	6.07786	-1.44966	1.87248397400257e-248	ALDH3B2	aldehyde dehydrogenase 3 family member B2 [Source:HGNC Symbol;Acc:HGNC:411]
ENSG00000170549	Epithelial_Secretory-enriched genes	1.20828	-1.10075	1.87757230884091e-35	IRX1	iroquois homeobox 1 [Source:HGNC Symbol;Acc:HGNC:14358]
ENSG00000204128	Epithelial_Secretory-enriched genes	3.967	-1.38629	1.8808634478095e-318	C2orf72	chromosome 2 open reading frame 72 [Source:HGNC Symbol;Acc:HGNC:27418]
ENSG00000164434	Epithelial_Secretory-enriched genes	3.66591	-2.79587	1.88381625234542e-137	FABP7	fatty acid binding protein 7 [Source:HGNC Symbol;Acc:HGNC:3562]
ENSG00000087510	Epithelial_Secretory-enriched genes	4.04495	0.635218	1.89875617838808e-237	TFAP2C	transcription factor AP-2 gamma [Source:HGNC Symbol;Acc:HGNC:11744]
ENSG00000211952	Epithelial_Secretory-enriched genes	2.0837	-4.78532	1.901479587982e-86	IGHV4-28	immunoglobulin heavy variable 4-28 [Source:HGNC Symbol;Acc:HGNC:5645]
ENSG00000211968	Epithelial_Secretory-enriched genes	2.16945	-5.48884	1.90487941703541e-96	IGHV1-58	immunoglobulin heavy variable 1-58 [Source:HGNC Symbol;Acc:HGNC:5555]
ENSG00000196872	Epithelial_Secretory-enriched genes	1.06671	2.84723	1.90752364881308e-154	CRACDL	CRACD like [Source:HGNC Symbol;Acc:HGNC:33454]
ENSG00000181652	Epithelial_Secretory-enriched genes	2.9505	0.732879	1.92734356820865e-230	ATG9B	autophagy related 9B [Source:HGNC Symbol;Acc:HGNC:21899]
ENSG00000211966	Epithelial_Secretory-enriched genes	2.55848	-2.62515	1.92951520052905e-72	IGHV5-51	immunoglobulin heavy variable 5-51 [Source:HGNC Symbol;Acc:HGNC:5659]
ENSG00000161798	Epithelial_Secretory-enriched genes	5.82704	-1.25675	1.93315953904175e-291	AQP5	aquaporin 5 [Source:HGNC Symbol;Acc:HGNC:638]
ENSG00000168447	Epithelial_Secretory-enriched genes	2.10169	2.96509	1.93506457860927e-176	SCNN1B	sodium channel epithelial 1 subunit beta [Source:HGNC Symbol;Acc:HGNC:10600]
ENSG00000131941	Epithelial_Secretory-enriched genes	2.7275	1.61605	1.95899945302737e-305	RHPN2	rhophilin Rho GTPase binding protein 2 [Source:HGNC Symbol;Acc:HGNC:19974]
ENSG00000100219	Epithelial_Secretory-enriched genes	1.22123	6.63436	1.96415541071539e-164	XBP1	X-box binding protein 1 [Source:HGNC Symbol;Acc:HGNC:12801]
ENSG00000167608	Epithelial_Secretory-enriched genes	2.54272	2.30918	1.96863752388344e-252	TMC4	transmembrane channel like 4 [Source:HGNC Symbol;Acc:HGNC:22998]
ENSG00000211663	Epithelial_Secretory-enriched genes	2.77011	-2.69557	1.97513994019308e-79	IGLV3-19	immunoglobulin lambda variable 3-19 [Source:HGNC Symbol;Acc:HGNC:5903]
ENSG00000081059	Epithelial_Secretory-enriched genes	1.68013	1.79593	1.99645355829783e-239	TCF7	transcription factor 7 [Source:HGNC Symbol;Acc:HGNC:11639]
ENSG00000182782	Epithelial_Secretory-enriched genes	2.41393	0.106051	2.01138703031667e-109	HCAR2	hydroxycarboxylic acid receptor 2 [Source:HGNC Symbol;Acc:HGNC:24827]
ENSG00000008323	Epithelial_Secretory-enriched genes	3.0719	1.4172	2.02124901538187e-292	PLEKHG6	pleckstrin homology and RhoGEF domain containing G6 [Source:HGNC Symbol;Acc:HGNC:25562]
ENSG00000143502	Epithelial_Secretory-enriched genes	3.17613	0.881247	2.03857048037105e-299	SUSD4	sushi domain containing 4 [Source:HGNC Symbol;Acc:HGNC:25470]
ENSG00000242371	Epithelial_Secretory-enriched genes	2.28456	-2.6654	2.04973823435161e-72	IGKV1-39	immunoglobulin kappa variable 1-39 [Source:HGNC Symbol;Acc:HGNC:5740]
ENSG00000225950	Epithelial_Secretory-enriched genes	3.18229	-2.43891	2.06435962626171e-93	NTF4	neurotrophin 4 [Source:HGNC Symbol;Acc:HGNC:8024]
ENSG00000134755	Epithelial_Secretory-enriched genes	2.3547	2.97461	2.06911534100491e-289	DSC2	desmocollin 2 [Source:HGNC Symbol;Acc:HGNC:3036]
ENSG00000081277	Epithelial_Secretory-enriched genes	3.04197	3.78867	2.12720470007918e-105	PKP1	plakophilin 1 [Source:HGNC Symbol;Acc:HGNC:9023]
ENSG00000105427	Epithelial_Secretory-enriched genes	4.32398	-0.0786263	2.1385842869064e-222	CNFN	cornifelin [Source:HGNC Symbol;Acc:HGNC:30183]
ENSG00000211935	Epithelial_Secretory-enriched genes	2.47438	-3.68866	2.15627663999323e-76	IGHV1-3	immunoglobulin heavy variable 1-3 [Source:HGNC Symbol;Acc:HGNC:5552]
ENSG00000011347	Epithelial_Secretory-enriched genes	1.42306	2.99295	2.15702824804286e-124	SYT7	synaptotagmin 7 [Source:HGNC Symbol;Acc:HGNC:11514]
ENSG00000211943	Epithelial_Secretory-enriched genes	2.36645	-2.6923	2.19600430887402e-66	IGHV3-15	immunoglobulin heavy variable 3-15 [Source:HGNC Symbol;Acc:HGNC:5582]
ENSG00000211934	Epithelial_Secretory-enriched genes	2.38982	-2.78643	2.19666009987366e-65	IGHV1-2	immunoglobulin heavy variable 1-2 [Source:HGNC Symbol;Acc:HGNC:5550]
ENSG00000015413	Epithelial_Secretory-enriched genes	3.82436	-1.95416	2.20291735055599e-169	DPEP1	dipeptidase 1 [Source:HGNC Symbol;Acc:HGNC:3002]
ENSG00000112297	Epithelial_Secretory-enriched genes	2.18187	4.29125	2.21778281619259e-304	CRYBG1	crystallin beta-gamma domain containing 1 [Source:HGNC Symbol;Acc:HGNC:356]
ENSG00000177508	Epithelial_Secretory-enriched genes	2.06786	2.9724	2.22371136501265e-84	IRX3	iroquois homeobox 3 [Source:HGNC Symbol;Acc:HGNC:14360]
ENSG00000080031	Epithelial_Secretory-enriched genes	1.39374	-0.259585	2.25843784683898e-45	PTPRH	protein tyrosine phosphatase receptor type H [Source:HGNC Symbol;Acc:HGNC:9672]
ENSG00000166391	Epithelial_Secretory-enriched genes	4.30957	-2.81645	2.2814758684793e-287	MOGAT2	monoacylglycerol O-acyltransferase 2 [Source:HGNC Symbol;Acc:HGNC:23248]
ENSG00000162078	Epithelial_Secretory-enriched genes	6.35484	-0.652351	2.3094709601668e-273	ZG16B	zymogen granule protein 16B [Source:HGNC Symbol;Acc:HGNC:30456]
ENSG00000124490	Epithelial_Secretory-enriched genes	2.7814	-4.38493	2.35517124640271e-164	CRISP2	cysteine rich secretory protein 2 [Source:HGNC Symbol;Acc:HGNC:12024]
ENSG00000165799	Epithelial_Secretory-enriched genes	2.84717	-2.78259	2.36056648021171e-156	RNASE7	ribonuclease A family member 7 [Source:HGNC Symbol;Acc:HGNC:19278]
ENSG00000161653	Epithelial_Secretory-enriched genes	1.19149	0.0154867	2.36253899299818e-123	NAGS	N-acetylglutamate synthase [Source:HGNC Symbol;Acc:HGNC:17996]
ENSG00000211650	Epithelial_Secretory-enriched genes	2.64707	-4.90247	2.37539098191973e-94	IGLV5-45	immunoglobulin lambda variable 5-45 [Source:HGNC Symbol;Acc:HGNC:5924]
ENSG00000188505	Epithelial_Secretory-enriched genes	6.12811	-0.690104	2.41202445598941e-277	NCCRP1	NCCRP1, F-box associated domain containing [Source:HGNC Symbol;Acc:HGNC:33739]
ENSG00000256713	Epithelial_Secretory-enriched genes	1.53295	-2.06087	2.42170172773246e-30	PGA5	pepsinogen A5 [Source:HGNC Symbol;Acc:HGNC:8887]
ENSG00000134827	Epithelial_Secretory-enriched genes	4.32656	-2.88988	2.44646404494295e-182	TCN1	transcobalamin 1 [Source:HGNC Symbol;Acc:HGNC:11652]
ENSG00000254395	Epithelial_Secretory-enriched genes	2.01217	-5.02108	2.48708100782531e-89	IGHV4-55	immunoglobulin heavy variable 4-55 (pseudogene) [Source:HGNC Symbol;Acc:HGNC:5653]
ENSG00000166123	Epithelial_Secretory-enriched genes	2.13061	5.07475	2.48734748312563e-128	GPT2	glutamic--pyruvic transaminase 2 [Source:HGNC Symbol;Acc:HGNC:18062]
ENSG00000282651	Epithelial_Secretory-enriched genes	2.11586	-4.67601	2.49821998424021e-65	IGHV5-10-1	immunoglobulin heavy variable 5-10-1 [Source:HGNC Symbol;Acc:HGNC:5661]
ENSG00000211596	Epithelial_Secretory-enriched genes	2.23429	-4.52581	2.49941687816411e-88	IGKJ2	immunoglobulin kappa joining 2 [Source:HGNC Symbol;Acc:HGNC:5720]
ENSG00000149295	Epithelial_Secretory-enriched genes	1.35322	-1.36057	2.5043083976551e-68	DRD2	dopamine receptor D2 [Source:HGNC Symbol;Acc:HGNC:3023]
ENSG00000162896	Epithelial_Secretory-enriched genes	6.19089	-0.375455	2.52435280641604e-211	PIGR	polymeric immunoglobulin receptor [Source:HGNC Symbol;Acc:HGNC:8968]
ENSG00000241484	Epithelial_Secretory-enriched genes	2.72989	-0.0759395	2.541988425442e-309	ARHGAP8	Rho GTPase activating protein 8 [Source:HGNC Symbol;Acc:HGNC:677]
ENSG00000170421	Epithelial_Secretory-enriched genes	2.44829	4.82696	2.56021818332197e-112	KRT8	keratin 8 [Source:HGNC Symbol;Acc:HGNC:6446]
ENSG00000105929	Epithelial_Secretory-enriched genes	5.84148	-3.83746	2.56914135837448e-322	ATP6V0A4	ATPase H+ transporting V0 subunit a4 [Source:HGNC Symbol;Acc:HGNC:866]
ENSG00000172551	Epithelial_Secretory-enriched genes	4.38216	-2.52025	2.57678894602569e-152	MUCL1	mucin like 1 [Source:HGNC Symbol;Acc:HGNC:30588]
ENSG00000113430	Epithelial_Secretory-enriched genes	3.81406	-1.8431	2.58265511024652e-109	IRX4	iroquois homeobox 4 [Source:HGNC Symbol;Acc:HGNC:6129]
ENSG00000158055	Epithelial_Secretory-enriched genes	5.46158	-1.38451	2.61278533442237e-299	GRHL3	grainyhead like transcription factor 3 [Source:HGNC Symbol;Acc:HGNC:25839]
ENSG00000114771	Epithelial_Secretory-enriched genes	3.72755	-1.37217	2.63442862604524e-189	AADAC	arylacetamide deacetylase [Source:HGNC Symbol;Acc:HGNC:17]
ENSG00000134762	Epithelial_Secretory-enriched genes	4.95228	1.3356	2.63446466172073e-182	DSC3	desmocollin 3 [Source:HGNC Symbol;Acc:HGNC:3037]
ENSG00000185479	Epithelial_Secretory-enriched genes	5.97328	-1.00538	2.64006875906472e-226	KRT6B	keratin 6B [Source:HGNC Symbol;Acc:HGNC:6444]
ENSG00000170476	Epithelial_Secretory-enriched genes	2.10379	-1.68321	2.67623089493457e-78	MZB1	marginal zone B and B1 cell specific protein [Source:HGNC Symbol;Acc:HGNC:30125]
ENSG00000079385	Epithelial_Secretory-enriched genes	1.68344	1.92298	2.69598604347338e-103	CEACAM1	CEA cell adhesion molecule 1 [Source:HGNC Symbol;Acc:HGNC:1814]
ENSG00000188175	Epithelial_Secretory-enriched genes	3.62847	-3.95058	2.71876652538742e-210	HEPACAM2	HEPACAM family member 2 [Source:HGNC Symbol;Acc:HGNC:27364]
ENSG00000104055	Epithelial_Secretory-enriched genes	3.04708	-0.413637	2.73706521367039e-116	TGM5	transglutaminase 5 [Source:HGNC Symbol;Acc:HGNC:11781]
ENSG00000086570	Epithelial_Secretory-enriched genes	3.66529	1.4746	2.75465082943098e-238	FAT2	FAT atypical cadherin 2 [Source:HGNC Symbol;Acc:HGNC:3596]
ENSG00000105852	Epithelial_Secretory-enriched genes	1.89812	0.479815	2.76147198223967e-257	PON3	paraoxonase 3 [Source:HGNC Symbol;Acc:HGNC:9206]
ENSG00000133328	Epithelial_Secretory-enriched genes	1.69437	-3.16657	2.76347773390674e-100	PLAAT2	phospholipase A and acyltransferase 2 [Source:HGNC Symbol;Acc:HGNC:17824]
ENSG00000135480	Epithelial_Secretory-enriched genes	2.13894	2.73479	2.76956501639993e-76	KRT7	keratin 7 [Source:HGNC Symbol;Acc:HGNC:6445]
ENSG00000114115	Epithelial_Secretory-enriched genes	1.83269	2.72765	2.86924601746748e-213	RBP1	retinol binding protein 1 [Source:HGNC Symbol;Acc:HGNC:9919]
ENSG00000214193	Epithelial_Secretory-enriched genes	1.73852	3.76577	2.8724044809741e-244	SH3D21	SH3 domain containing 21 [Source:HGNC Symbol;Acc:HGNC:26236]
ENSG00000124664	Epithelial_Secretory-enriched genes	4.50339	-0.676652	2.87504288427965e-289	SPDEF	SAM pointed domain containing ETS transcription factor [Source:HGNC Symbol;Acc:HGNC:17257]
ENSG00000163141	Epithelial_Secretory-enriched genes	4.72282	0.605374	2.88199522453824e-266	BNIPL	BCL2 interacting protein like [Source:HGNC Symbol;Acc:HGNC:16976]
ENSG00000159763	Epithelial_Secretory-enriched genes	4.60994	-2.4484	2.89654559288811e-143	PIP	prolactin induced protein [Source:HGNC Symbol;Acc:HGNC:8993]
ENSG00000129455	Epithelial_Secretory-enriched genes	4.5982	-2.59461	2.89688182604033e-172	KLK8	kallikrein related peptidase 8 [Source:HGNC Symbol;Acc:HGNC:6369]
ENSG00000131096	Epithelial_Secretory-enriched genes	1.71993	-4.83382	2.90269634066887e-76	PYY	peptide YY [Source:HGNC Symbol;Acc:HGNC:9748]
ENSG00000211677	Epithelial_Secretory-enriched genes	2.36011	0.844826	2.91398684910921e-78	IGLC2	immunoglobulin lambda constant 2 [Source:HGNC Symbol;Acc:HGNC:5856]
ENSG00000113924	Epithelial_Secretory-enriched genes	2.89313	-1.75233	2.91697631913974e-208	HGD	homogentisate 1,2-dioxygenase [Source:HGNC Symbol;Acc:HGNC:4892]
ENSG00000261857	Epithelial_Secretory-enriched genes	1.71044	-0.682691	2.92966553451843e-150	MIA	MIA SH3 domain containing [Source:HGNC Symbol;Acc:HGNC:7076]
ENSG00000240671	Epithelial_Secretory-enriched genes	1.9939	-5.13001	2.93057433354971e-77	IGKV1-8	immunoglobulin kappa variable 1-8 [Source:HGNC Symbol;Acc:HGNC:5743]
ENSG00000176402	Epithelial_Secretory-enriched genes	1.58728	-1.06018	2.93232330201923e-111	GJC3	gap junction protein gamma 3 [Source:HGNC Symbol;Acc:HGNC:17495]
ENSG00000064787	Epithelial_Secretory-enriched genes	3.01227	0.539577	2.93586771734888e-239	BCAS1	brain enriched myelin associated protein 1 [Source:HGNC Symbol;Acc:HGNC:974]
ENSG00000244239	Epithelial_Secretory-enriched genes	1.92318	-3.80324	2.93804457335647e-154	ICA1-AS1	ICA1 antisense RNA 1 [Source:HGNC Symbol;Acc:HGNC:55606]
ENSG00000197888	Epithelial_Secretory-enriched genes	2.70195	-4.94993	2.95461962707098e-102	UGT2B17	UDP glucuronosyltransferase family 2 member B17 [Source:HGNC Symbol;Acc:HGNC:12547]
ENSG00000174827	Epithelial_Secretory-enriched genes	1.73971	-0.960384	2.97928274348094e-126	PDZK1	PDZ domain containing 1 [Source:HGNC Symbol;Acc:HGNC:8821]
ENSG00000223350	Epithelial_Secretory-enriched genes	2.20764	-5.2122	3.00400153820914e-86	IGLV9-49	immunoglobulin lambda variable 9-49 [Source:HGNC Symbol;Acc:HGNC:5933]
ENSG00000196136	Epithelial_Secretory-enriched genes	1.20518	6.03882	3.02270204255683e-38	SERPINA3	serpin family A member 3 [Source:HGNC Symbol;Acc:HGNC:16]
ENSG00000211970	Epithelial_Secretory-enriched genes	2.07713	-4.67787	3.04714333770836e-74	IGHV4-61	immunoglobulin heavy variable 4-61 [Source:HGNC Symbol;Acc:HGNC:5655]
ENSG00000197249	Epithelial_Secretory-enriched genes	1.54386	3.09047	3.06872048022402e-58	SERPINA1	serpin family A member 1 [Source:HGNC Symbol;Acc:HGNC:8941]
ENSG00000186081	Epithelial_Secretory-enriched genes	5.48789	3.70152	3.07171668121565e-250	KRT5	keratin 5 [Source:HGNC Symbol;Acc:HGNC:6442]
ENSG00000078114	Epithelial_Secretory-enriched genes	2.36889	3.45684	3.07708264803651e-189	NEBL	nebulette [Source:HGNC Symbol;Acc:HGNC:16932]
ENSG00000211964	Epithelial_Secretory-enriched genes	2.53139	-2.94806	3.08237978346572e-79	IGHV3-48	immunoglobulin heavy variable 3-48 [Source:HGNC Symbol;Acc:HGNC:5606]
ENSG00000211898	Epithelial_Secretory-enriched genes	1.59534	-2.01036	3.09423036419309e-34	IGHD	immunoglobulin heavy constant delta [Source:HGNC Symbol;Acc:HGNC:5480]
ENSG00000244067	Epithelial_Secretory-enriched genes	3.7109	-5.02268	3.09553874615737e-163	GSTA2	glutathione S-transferase alpha 2 [Source:HGNC Symbol;Acc:HGNC:4627]
ENSG00000230937	Epithelial_Secretory-enriched genes	6.04591	-2.40791	3.10611375199124e-239	MIR205HG	MIR205 host gene [Source:HGNC Symbol;Acc:HGNC:43562]
ENSG00000176842	Epithelial_Secretory-enriched genes	1.94575	0.575263	3.1161322801097e-61	IRX5	iroquois homeobox 5 [Source:HGNC Symbol;Acc:HGNC:14361]
ENSG00000137699	Epithelial_Secretory-enriched genes	4.5008	3.00727	3.11624039777144e-204	TRIM29	tripartite motif containing 29 [Source:HGNC Symbol;Acc:HGNC:17274]
ENSG00000157765	Epithelial_Secretory-enriched genes	3.96853	-1.45685	3.12108307476243e-207	SLC34A2	solute carrier family 34 member 2 [Source:HGNC Symbol;Acc:HGNC:11020]
ENSG00000160181	Epithelial_Secretory-enriched genes	3.64052	-4.49504	3.15542574385455e-145	TFF2	trefoil factor 2 [Source:HGNC Symbol;Acc:HGNC:11756]
ENSG00000211900	Epithelial_Secretory-enriched genes	2.11829	-3.73064	3.16203399718099e-73	IGHJ6	immunoglobulin heavy joining 6 [Source:HGNC Symbol;Acc:HGNC:5540]
ENSG00000117472	Epithelial_Secretory-enriched genes	2.69494	1.49489	3.17367291514749e-203	TSPAN1	tetraspanin 1 [Source:HGNC Symbol;Acc:HGNC:20657]
ENSG00000179593	Epithelial_Secretory-enriched genes	3.02516	1.05688	3.19748359634656e-188	ALOX15B	arachidonate 15-lipoxygenase type B [Source:HGNC Symbol;Acc:HGNC:434]
ENSG00000094755	Epithelial_Secretory-enriched genes	3.58727	0.0388993	3.21491742566846e-226	GABRP	gamma-aminobutyric acid type A receptor subunit pi [Source:HGNC Symbol;Acc:HGNC:4089]
ENSG00000211959	Epithelial_Secretory-enriched genes	2.44024	-2.42032	3.23855396045245e-71	IGHV4-39	immunoglobulin heavy variable 4-39 [Source:HGNC Symbol;Acc:HGNC:5651]
ENSG00000264230	Epithelial_Secretory-enriched genes	4.46696	-1.67067	3.33547409704412e-146	ANXA8L1	annexin A8 like 1 [Source:HGNC Symbol;Acc:HGNC:23334]
ENSG00000132744	Epithelial_Secretory-enriched genes	3.46352	-4.16436	3.363601798245e-193	ACY3	aminoacylase 3 [Source:HGNC Symbol;Acc:HGNC:24104]
ENSG00000137975	Epithelial_Secretory-enriched genes	4.83413	-1.22694	3.37564983296414e-208	CLCA2	chloride channel accessory 2 [Source:HGNC Symbol;Acc:HGNC:2016]
ENSG00000242887	Epithelial_Secretory-enriched genes	2.2067	-4.39233	3.37799990013748e-86	IGHJ3	immunoglobulin heavy joining 3 [Source:HGNC Symbol;Acc:HGNC:5536]
ENSG00000091138	Epithelial_Secretory-enriched genes	1.74206	-2.82538	3.37828694746671e-38	SLC26A3	solute carrier family 26 member 3 [Source:HGNC Symbol;Acc:HGNC:3018]
ENSG00000142949	Epithelial_Secretory-enriched genes	1.62329	6.77024	3.38411085105215e-121	PTPRF	protein tyrosine phosphatase receptor type F [Source:HGNC Symbol;Acc:HGNC:9670]
ENSG00000224041	Epithelial_Secretory-enriched genes	2.03281	-5.28096	3.38818352281472e-91	IGKV3D-15	immunoglobulin kappa variable 3D-15 [Source:HGNC Symbol;Acc:HGNC:5824]
ENSG00000184454	Epithelial_Secretory-enriched genes	3.26743	-1.36066	3.39767559880896e-219	NCMAP	non-compact myelin associated protein [Source:HGNC Symbol;Acc:HGNC:29332]
ENSG00000211962	Epithelial_Secretory-enriched genes	2.50136	-3.34262	3.41028245304328e-76	IGHV1-46	immunoglobulin heavy variable 1-46 [Source:HGNC Symbol;Acc:HGNC:5554]
ENSG00000203697	Epithelial_Secretory-enriched genes	4.20723	-0.668858	3.43202700883622e-319	CAPN8	calpain 8 [Source:HGNC Symbol;Acc:HGNC:1485]
ENSG00000096088	Epithelial_Secretory-enriched genes	3.71599	-0.634139	3.44129757567559e-93	PGC	progastricsin [Source:HGNC Symbol;Acc:HGNC:8890]
ENSG00000225969	Epithelial_Secretory-enriched genes	1.41724	-2.67433	3.46619651220618e-81	BICDL3P	BICD family like 3, pseudogene [Source:HGNC Symbol;Acc:HGNC:18289]
ENSG00000183844	Epithelial_Secretory-enriched genes	3.84423	-0.452859	3.48244092386587e-256	FAM3B	FAM3 metabolism regulating signaling molecule B [Source:HGNC Symbol;Acc:HGNC:1253]
ENSG00000189377	Epithelial_Secretory-enriched genes	5.14743	-3.5239	3.48322992808916e-228	CXCL17	C-X-C motif chemokine ligand 17 [Source:HGNC Symbol;Acc:HGNC:19232]
ENSG00000211950	Epithelial_Secretory-enriched genes	2.23007	-4.44765	3.49598719979891e-70	IGHV1-24	immunoglobulin heavy variable 1-24 [Source:HGNC Symbol;Acc:HGNC:5551]
ENSG00000135374	Epithelial_Secretory-enriched genes	5.32336	-3.49072	3.54867539048298e-259	ELF5	E74 like ETS transcription factor 5 [Source:HGNC Symbol;Acc:HGNC:3320]
ENSG00000211660	Epithelial_Secretory-enriched genes	2.54995	-2.14375	3.55879052594384e-69	IGLV2-23	immunoglobulin lambda variable 2-23 [Source:HGNC Symbol;Acc:HGNC:5890]
ENSG00000221955	Epithelial_Secretory-enriched genes	2.1792	0.33768	3.58080349573519e-238	SLC12A8	solute carrier family 12 member 8 [Source:HGNC Symbol;Acc:HGNC:15595]
ENSG00000241244	Epithelial_Secretory-enriched genes	2.16582	-5.37041	3.61411054542138e-94	IGKV1D-16	immunoglobulin kappa variable 1D-16 [Source:HGNC Symbol;Acc:HGNC:5748]
ENSG00000211651	Epithelial_Secretory-enriched genes	2.54103	-2.46719	3.61424252277036e-75	IGLV1-44	immunoglobulin lambda variable 1-44 [Source:HGNC Symbol;Acc:HGNC:5879]
ENSG00000158516	Epithelial_Secretory-enriched genes	2.44695	-1.57731	3.62768946068939e-56	CPA2	carboxypeptidase A2 [Source:HGNC Symbol;Acc:HGNC:2297]
ENSG00000224650	Epithelial_Secretory-enriched genes	2.08521	-1.93682	3.65404049230739e-69	IGHV3-74	immunoglobulin heavy variable 3-74 [Source:HGNC Symbol;Acc:HGNC:5624]
ENSG00000211592	Epithelial_Secretory-enriched genes	2.46659	4.15885	3.68102500807559e-84	IGKC	immunoglobulin kappa constant [Source:HGNC Symbol;Acc:HGNC:5716]
ENSG00000128510	Epithelial_Secretory-enriched genes	4.36913	-0.671809	3.71013956701541e-179	CPA4	carboxypeptidase A4 [Source:HGNC Symbol;Acc:HGNC:15740]
ENSG00000257671	Epithelial_Secretory-enriched genes	2.30998	-1.76472	3.74762945768589e-93	KRT7-AS	KRT7 antisense RNA 1 [Source:HGNC Symbol;Acc:HGNC:52643]
ENSG00000239887	Epithelial_Secretory-enriched genes	1.28677	2.88302	3.82661938340093e-199	C1orf226	chromosome 1 open reading frame 226 [Source:HGNC Symbol;Acc:HGNC:34351]
ENSG00000162482	Epithelial_Secretory-enriched genes	2.79322	0.128215	3.86004862926522e-216	AKR7A3	aldo-keto reductase family 7 member A3 [Source:HGNC Symbol;Acc:HGNC:390]
ENSG00000211664	Epithelial_Secretory-enriched genes	2.50176	-4.87079	3.8667732259727e-92	IGLV2-18	immunoglobulin lambda variable 2-18 [Source:HGNC Symbol;Acc:HGNC:5889]
ENSG00000166825	Epithelial_Secretory-enriched genes	1.22233	5.36776	3.87523336756688e-55	ANPEP	alanyl aminopeptidase, membrane [Source:HGNC Symbol;Acc:HGNC:500]
ENSG00000137203	Epithelial_Secretory-enriched genes	4.40971	0.65172	3.87706748178604e-271	TFAP2A	transcription factor AP-2 alpha [Source:HGNC Symbol;Acc:HGNC:11742]
ENSG00000211638	Epithelial_Secretory-enriched genes	2.52634	-4.01354	3.8995253426842e-70	IGLV8-61	immunoglobulin lambda variable 8-61 [Source:HGNC Symbol;Acc:HGNC:5931]
ENSG00000049759	Epithelial_Secretory-enriched genes	1.56517	4.60367	3.90709991620983e-103	NEDD4L	NEDD4 like E3 ubiquitin protein ligase [Source:HGNC Symbol;Acc:HGNC:7728]
ENSG00000242472	Epithelial_Secretory-enriched genes	2.19913	-4.34059	3.96749148518999e-83	IGHJ5	immunoglobulin heavy joining 5 [Source:HGNC Symbol;Acc:HGNC:5539]
ENSG00000124102	Epithelial_Secretory-enriched genes	4.65805	-1.61254	3.97902900081375e-298	PI3	peptidase inhibitor 3 [Source:HGNC Symbol;Acc:HGNC:8947]
ENSG00000167754	Epithelial_Secretory-enriched genes	4.89845	-1.59256	3.99679295134646e-168	KLK5	kallikrein related peptidase 5 [Source:HGNC Symbol;Acc:HGNC:6366]
ENSG00000251546	Epithelial_Secretory-enriched genes	2.22783	-4.89472	4.00214751060481e-98	IGKV1D-39	immunoglobulin kappa variable 1D-39 [Source:HGNC Symbol;Acc:HGNC:5756]
ENSG00000172927	Epithelial_Secretory-enriched genes	2.90255	-0.629673	4.01759328725596e-147	MYEOV	myeloma overexpressed [Source:HGNC Symbol;Acc:HGNC:7563]
ENSG00000211972	Epithelial_Secretory-enriched genes	2.00343	-5.00157	4.05754258120834e-83	IGHV3-66	immunoglobulin heavy variable 3-66 [Source:HGNC Symbol;Acc:HGNC:5619]
ENSG00000226742	Epithelial_Secretory-enriched genes	1.41592	2.78299	4.08383502290936e-306	HSBP1L1	heat shock factor binding protein 1 like 1 [Source:HGNC Symbol;Acc:HGNC:37243]
ENSG00000181885	Epithelial_Secretory-enriched genes	2.61256	2.02626	4.10272935294089e-216	CLDN7	claudin 7 [Source:HGNC Symbol;Acc:HGNC:2049]
ENSG00000143365	Epithelial_Secretory-enriched genes	3.24395	2.29197	4.12245300252541e-106	RORC	RAR related orphan receptor C [Source:HGNC Symbol;Acc:HGNC:10260]
ENSG00000211973	Epithelial_Secretory-enriched genes	1.92717	-4.66719	4.12863701447895e-62	IGHV1-69	immunoglobulin heavy variable 1-69 [Source:HGNC Symbol;Acc:HGNC:5558]
ENSG00000241294	Epithelial_Secretory-enriched genes	2.62127	-3.58985	4.13126703109063e-83	IGKV2-24	immunoglobulin kappa variable 2-24 [Source:HGNC Symbol;Acc:HGNC:5781]
ENSG00000243238	Epithelial_Secretory-enriched genes	2.35868	-3.201	4.18876473029867e-69	IGKV2-30	immunoglobulin kappa variable 2-30 [Source:HGNC Symbol;Acc:HGNC:5785]
ENSG00000233041	Epithelial_Secretory-enriched genes	3.68362	-3.84761	4.25884057613825e-134	PHGR1	proline, histidine and glycine rich 1 [Source:HGNC Symbol;Acc:HGNC:37226]
ENSG00000056736	Epithelial_Secretory-enriched genes	1.20315	1.29208	4.27234527938994e-111	IL17RB	interleukin 17 receptor B [Source:HGNC Symbol;Acc:HGNC:18015]
ENSG00000110484	Epithelial_Secretory-enriched genes	4.13021	-2.2781	4.31960308465408e-128	SCGB2A2	secretoglobin family 2A member 2 [Source:HGNC Symbol;Acc:HGNC:7050]
ENSG00000240382	Epithelial_Secretory-enriched genes	2.39674	-3.58928	4.33221337532026e-70	IGKV1-17	immunoglobulin kappa variable 1-17 [Source:HGNC Symbol;Acc:HGNC:5733]
ENSG00000256124	Epithelial_Secretory-enriched genes	4.64119	-3.18684	4.36580012735913e-247	LINC01152	long intergenic non-protein coding RNA 1152 [Source:HGNC Symbol;Acc:HGNC:16752]
ENSG00000241351	Epithelial_Secretory-enriched genes	2.39082	-1.46159	4.36641487176009e-66	IGKV3-11	immunoglobulin kappa variable 3-11 [Source:HGNC Symbol;Acc:HGNC:5815]
ENSG00000101443	Epithelial_Secretory-enriched genes	3.10313	1.47943	4.41098329685224e-217	WFDC2	WAP four-disulfide core domain 2 [Source:HGNC Symbol;Acc:HGNC:15939]
ENSG00000240041	Epithelial_Secretory-enriched genes	2.24084	-2.94084	4.41169975058249e-76	IGHJ4	immunoglobulin heavy joining 4 [Source:HGNC Symbol;Acc:HGNC:5538]
ENSG00000137673	Epithelial_Secretory-enriched genes	5.06618	-1.48823	4.43193827658598e-276	MMP7	matrix metallopeptidase 7 [Source:HGNC Symbol;Acc:HGNC:7174]
ENSG00000115255	Epithelial_Secretory-enriched genes	1.94941	1.99972	4.49794064777881e-217	REEP6	receptor accessory protein 6 [Source:HGNC Symbol;Acc:HGNC:30078]
ENSG00000134258	Epithelial_Secretory-enriched genes	4.25692	-2.78424	4.51391136738829e-157	VTCN1	V-set domain containing T cell activation inhibitor 1 [Source:HGNC Symbol;Acc:HGNC:28873]
ENSG00000012223	Epithelial_Secretory-enriched genes	2.19203	2.29552	4.51846659889248e-75	LTF	lactotransferrin [Source:HGNC Symbol;Acc:HGNC:6720]
ENSG00000211658	Epithelial_Secretory-enriched genes	2.38938	-5.20593	4.54123032799595e-94	IGLV3-27	immunoglobulin lambda variable 3-27 [Source:HGNC Symbol;Acc:HGNC:5910]
ENSG00000211597	Epithelial_Secretory-enriched genes	2.24171	-4.15403	4.58939348780778e-83	IGKJ1	immunoglobulin kappa joining 1 [Source:HGNC Symbol;Acc:HGNC:5719]
ENSG00000134873	Epithelial_Secretory-enriched genes	4.16754	-1.77414	4.6154402916016e-246	CLDN10	claudin 10 [Source:HGNC Symbol;Acc:HGNC:2033]
ENSG00000109205	Epithelial_Secretory-enriched genes	3.70661	-4.70668	4.6810122054134e-141	ODAM	odontogenic, ameloblast associated [Source:HGNC Symbol;Acc:HGNC:26043]
ENSG00000163817	Epithelial_Secretory-enriched genes	3.14755	-1.27919	4.69064022124137e-209	SLC6A20	solute carrier family 6 member 20 [Source:HGNC Symbol;Acc:HGNC:30927]
ENSG00000171345	Epithelial_Secretory-enriched genes	4.54654	2.92023	4.82182975668815e-309	KRT19	keratin 19 [Source:HGNC Symbol;Acc:HGNC:6436]
ENSG00000115648	Epithelial_Secretory-enriched genes	1.5582	4.04069	4.82202929771984e-114	MLPH	melanophilin [Source:HGNC Symbol;Acc:HGNC:29643]
ENSG00000186115	Epithelial_Secretory-enriched genes	4.47715	-4.5737	4.84976735851658e-313	CYP4F2	cytochrome P450 family 4 subfamily F member 2 [Source:HGNC Symbol;Acc:HGNC:2645]
ENSG00000289252	Epithelial_Secretory-enriched genes	3.96187	-4.38481	4.86368682987306e-199		novel transcript, antisense to KRT17
ENSG00000169242	Epithelial_Secretory-enriched genes	1.35354	5.35071	4.87017404642771e-221	EFNA1	ephrin A1 [Source:HGNC Symbol;Acc:HGNC:3221]
ENSG00000211673	Epithelial_Secretory-enriched genes	2.73888	-2.23596	4.90208688693495e-81	IGLV3-1	immunoglobulin lambda variable 3-1 [Source:HGNC Symbol;Acc:HGNC:5896]
ENSG00000151364	Epithelial_Secretory-enriched genes	1.4019	-0.583287	4.95884692429663e-104	KCTD14	potassium channel tetramerization domain containing 14 [Source:HGNC Symbol;Acc:HGNC:23295]
ENSG00000228639	Epithelial_Secretory-enriched genes	4.95855	-4.06031	4.97075882114098e-231	ROCR	regulator of chondrogenesis RNA [Source:HGNC Symbol;Acc:HGNC:52946]
ENSG00000241755	Epithelial_Secretory-enriched genes	2.55712	-3.17214	4.97189114719336e-76	IGKV1-9	immunoglobulin kappa variable 1-9 [Source:HGNC Symbol;Acc:HGNC:5744]
ENSG00000211593	Epithelial_Secretory-enriched genes	2.07742	-5.17784	5.02206816890293e-94	IGKJ5	immunoglobulin kappa joining 5 [Source:HGNC Symbol;Acc:HGNC:5723]
ENSG00000095203	Epithelial_Secretory-enriched genes	2.34141	3.663	5.02439429943427e-150	EPB41L4B	erythrocyte membrane protein band 4.1 like 4B [Source:HGNC Symbol;Acc:HGNC:19818]
ENSG00000116133	Epithelial_Secretory-enriched genes	2.22091	6.81049	5.0521779129797e-209	DHCR24	24-dehydrocholesterol reductase [Source:HGNC Symbol;Acc:HGNC:2859]
ENSG00000174514	Epithelial_Secretory-enriched genes	2.09381	1.95111	5.05773386559321e-254	MFSD4A	major facilitator superfamily domain containing 4A [Source:HGNC Symbol;Acc:HGNC:25433]
ENSG00000099958	Epithelial_Secretory-enriched genes	1.75582	-1.69066	5.09565040463539e-83	DERL3	derlin 3 [Source:HGNC Symbol;Acc:HGNC:14236]
ENSG00000211678	Epithelial_Secretory-enriched genes	2.22325	-4.68994	5.12418073631452e-95	IGLJ3	immunoglobulin lambda joining 3 [Source:HGNC Symbol;Acc:HGNC:5865]
ENSG00000133048	Epithelial_Secretory-enriched genes	1.28781	3.71545	5.14401395339976e-37	CHI3L1	chitinase 3 like 1 [Source:HGNC Symbol;Acc:HGNC:1932]
ENSG00000188042	Epithelial_Secretory-enriched genes	1.37008	3.96191	5.15172481300942e-183	ARL4C	ARF like GTPase 4C [Source:HGNC Symbol;Acc:HGNC:698]
ENSG00000179862	Epithelial_Secretory-enriched genes	1.4239	3.4583	5.15526982021929e-156	CITED4	Cbp/p300 interacting transactivator with Glu/Asp rich carboxy-terminal domain 4 [Source:HGNC Symbol;Acc:HGNC:18696]
ENSG00000152669	Epithelial_Secretory-enriched genes	3.40853	-1.27242	5.1759262765964e-310	CCNO	cyclin O [Source:HGNC Symbol;Acc:HGNC:18576]
ENSG00000205336	Epithelial_Secretory-enriched genes	1.35361	5.97494	5.17953570673711e-177	ADGRG1	adhesion G protein-coupled receptor G1 [Source:HGNC Symbol;Acc:HGNC:4512]
ENSG00000268307	Epithelial_Secretory-enriched genes	4.92126	-4.48279	5.21099004568199e-312	LINC02560	long intergenic non-protein coding RNA 2560 [Source:HGNC Symbol;Acc:HGNC:53600]
ENSG00000105369	Epithelial_Secretory-enriched genes	1.78228	-1.3007	5.2161998714443e-73	CD79A	CD79a molecule [Source:HGNC Symbol;Acc:HGNC:1698]
ENSG00000144452	Epithelial_Secretory-enriched genes	5.83563	-2.64739	5.2674498537429e-230	ABCA12	ATP binding cassette subfamily A member 12 [Source:HGNC Symbol;Acc:HGNC:14637]
ENSG00000211639	Epithelial_Secretory-enriched genes	2.31409	-5.39652	5.30986303210288e-93	IGLV4-60	immunoglobulin lambda variable 4-60 [Source:HGNC Symbol;Acc:HGNC:5920]
ENSG00000211967	Epithelial_Secretory-enriched genes	2.33911	-4.11284	5.32620594773395e-78	IGHV3-53	immunoglobulin heavy variable 3-53 [Source:HGNC Symbol;Acc:HGNC:5610]
ENSG00000134317	Epithelial_Secretory-enriched genes	3.32494	2.4026	5.33910713486628e-252	GRHL1	grainyhead like transcription factor 1 [Source:HGNC Symbol;Acc:HGNC:17923]
ENSG00000129151	Epithelial_Secretory-enriched genes	3.9918	-1.40555	5.33952681970727e-199	BBOX1	gamma-butyrobetaine hydroxylase 1 [Source:HGNC Symbol;Acc:HGNC:964]
ENSG00000282639	Epithelial_Secretory-enriched genes	2.22291	-4.8194	5.35328789817245e-81	IGHV3-64D	immunoglobulin heavy variable 3-64D [Source:HGNC Symbol;Acc:HGNC:49603]
ENSG00000211904	Epithelial_Secretory-enriched genes	1.9452	-5.32817	5.36299087304925e-90	IGHJ2	immunoglobulin heavy joining 2 [Source:HGNC Symbol;Acc:HGNC:5534]
ENSG00000124143	Epithelial_Secretory-enriched genes	5.8149	-2.55609	5.41326825794265e-293	ARHGAP40	Rho GTPase activating protein 40 [Source:HGNC Symbol;Acc:HGNC:16226]
ENSG00000179846	Epithelial_Secretory-enriched genes	3.80041	-0.984481	5.44022896502511e-253	NKPD1	NTPase KAP family P-loop domain containing 1 [Source:HGNC Symbol;Acc:HGNC:24739]
ENSG00000046604	Epithelial_Secretory-enriched genes	1.43089	3.85612	5.48094777708227e-80	DSG2	desmoglein 2 [Source:HGNC Symbol;Acc:HGNC:3049]
ENSG00000161055	Epithelial_Secretory-enriched genes	2.24502	-2.22092	5.50564325129022e-111	SCGB3A1	secretoglobin family 3A member 1 [Source:HGNC Symbol;Acc:HGNC:18384]
ENSG00000206075	Epithelial_Secretory-enriched genes	6.91988	-0.702485	5.54290716725323e-304	SERPINB5	serpin family B member 5 [Source:HGNC Symbol;Acc:HGNC:8949]
ENSG00000211648	Epithelial_Secretory-enriched genes	2.47351	-2.8746	5.54504051486897e-69	IGLV1-47	immunoglobulin lambda variable 1-47 [Source:HGNC Symbol;Acc:HGNC:5880]
ENSG00000106927	Epithelial_Secretory-enriched genes	2.18509	-3.43742	5.56228286466942e-102	AMBP	alpha-1-microglobulin/bikunin precursor [Source:HGNC Symbol;Acc:HGNC:453]
ENSG00000160862	Epithelial_Secretory-enriched genes	4.0536	3.89248	5.58650489836004e-257	AZGP1	alpha-2-glycoprotein 1, zinc-binding [Source:HGNC Symbol;Acc:HGNC:910]
ENSG00000117983	Epithelial_Secretory-enriched genes	4.21744	-0.657305	5.59324298247121e-169	MUC5B	mucin 5B, oligomeric mucus/gel-forming [Source:HGNC Symbol;Acc:HGNC:7516]
ENSG00000111057	Epithelial_Secretory-enriched genes	1.84404	4.04033	5.59846952550927e-99	KRT18	keratin 18 [Source:HGNC Symbol;Acc:HGNC:6430]
ENSG00000163121	Epithelial_Secretory-enriched genes	3.11774	-2.9978	5.78342330179985e-201	NEURL3	neuralized E3 ubiquitin protein ligase 3 [Source:HGNC Symbol;Acc:HGNC:25162]
ENSG00000178776	Epithelial_Secretory-enriched genes	3.78011	-2.55054	5.78768680765029e-112	C5orf46	chromosome 5 open reading frame 46 [Source:HGNC Symbol;Acc:HGNC:33768]
ENSG00000171346	Epithelial_Secretory-enriched genes	6.12548	1.30108	5.86908281917462e-283	KRT15	keratin 15 [Source:HGNC Symbol;Acc:HGNC:6421]
ENSG00000109956	Epithelial_Secretory-enriched genes	2.14884	-0.56994	5.9208755091574e-208	B3GAT1	beta-1,3-glucuronyltransferase 1 [Source:HGNC Symbol;Acc:HGNC:921]
ENSG00000185133	Epithelial_Secretory-enriched genes	2.12747	2.22417	6.02731461322111e-195	INPP5J	inositol polyphosphate-5-phosphatase J [Source:HGNC Symbol;Acc:HGNC:8956]
ENSG00000143590	Epithelial_Secretory-enriched genes	3.43597	1.13421	6.12968655738791e-274	EFNA3	ephrin A3 [Source:HGNC Symbol;Acc:HGNC:3223]
ENSG00000160180	Epithelial_Secretory-enriched genes	2.61113	1.20657	6.251984812911e-142	TFF3	trefoil factor 3 [Source:HGNC Symbol;Acc:HGNC:11757]
ENSG00000154274	Epithelial_Secretory-enriched genes	2.56316	-0.0856897	6.28656210201162e-219	PGCKA1	PDCD10 and GCKIII kinases associated 1 [Source:HGNC Symbol;Acc:HGNC:25618]
ENSG00000244437	Epithelial_Secretory-enriched genes	2.27384	-1.80897	6.28998518182799e-67	IGKV3-15	immunoglobulin kappa variable 3-15 [Source:HGNC Symbol;Acc:HGNC:5816]
ENSG00000265190	Epithelial_Secretory-enriched genes	4.35409	-1.20473	6.29600957402659e-160	ANXA8	annexin A8 [Source:HGNC Symbol;Acc:HGNC:546]
ENSG00000216921	Epithelial_Secretory-enriched genes	1.36915	-2.29694	6.33929738127485e-36	FAM240C	family with sequence similarity 240 member C [Source:HGNC Symbol;Acc:HGNC:54200]
ENSG00000211965	Epithelial_Secretory-enriched genes	2.42865	-3.83368	6.47133733262851e-72	IGHV3-49	immunoglobulin heavy variable 3-49 [Source:HGNC Symbol;Acc:HGNC:5607]
ENSG00000211669	Epithelial_Secretory-enriched genes	2.89772	-3.85133	6.58934799578678e-95	IGLV3-10	immunoglobulin lambda variable 3-10 [Source:HGNC Symbol;Acc:HGNC:5897]
ENSG00000125144	Epithelial_Secretory-enriched genes	2.54803	1.43128	6.72691875705727e-172	MT1G	metallothionein 1G [Source:HGNC Symbol;Acc:HGNC:7399]
ENSG00000211668	Epithelial_Secretory-enriched genes	2.57462	-2.2653	6.75008283492138e-70	IGLV2-11	immunoglobulin lambda variable 2-11 [Source:HGNC Symbol;Acc:HGNC:5887]
ENSG00000101825	Epithelial_Secretory-enriched genes	1.80805	3.40436	6.76638488102897e-159	MXRA5	matrix remodeling associated 5 [Source:HGNC Symbol;Acc:HGNC:7539]
ENSG00000157399	Epithelial_Secretory-enriched genes	1.96902	-1.35646	6.78519539710124e-113	ARSL	arylsulfatase L [Source:HGNC Symbol;Acc:HGNC:719]
ENSG00000095932	Epithelial_Secretory-enriched genes	4.79113	-2.98124	6.79701969521902e-311	SMIM24	small integral membrane protein 24 [Source:HGNC Symbol;Acc:HGNC:37244]
ENSG00000245848	Epithelial_Secretory-enriched genes	1.35978	3.35665	6.85972905026365e-50	CEBPA	CCAAT enhancer binding protein alpha [Source:HGNC Symbol;Acc:HGNC:1833]
ENSG00000188064	Epithelial_Secretory-enriched genes	5.58194	-3.00986	6.89393274777052e-271	WNT7B	Wnt family member 7B [Source:HGNC Symbol;Acc:HGNC:12787]
ENSG00000120875	Epithelial_Secretory-enriched genes	1.16794	3.68666	6.92309185096948e-52	DUSP4	dual specificity phosphatase 4 [Source:HGNC Symbol;Acc:HGNC:3070]
ENSG00000211670	Epithelial_Secretory-enriched genes	2.37384	-4.65797	6.9465732653542e-86	IGLV3-9	immunoglobulin lambda variable 3-9 [Source:HGNC Symbol;Acc:HGNC:5918]
ENSG00000168672	Epithelial_Secretory-enriched genes	1.14148	3.80133	7.01933985245364e-177	LRATD2	LRAT domain containing 2 [Source:HGNC Symbol;Acc:HGNC:24166]
ENSG00000137265	Epithelial_Secretory-enriched genes	1.66286	1.55113	7.01991444526853e-139	IRF4	interferon regulatory factor 4 [Source:HGNC Symbol;Acc:HGNC:6119]
ENSG00000170561	Epithelial_Secretory-enriched genes	3.47431	1.07753	7.02916026080253e-209	IRX2	iroquois homeobox 2 [Source:HGNC Symbol;Acc:HGNC:14359]
ENSG00000066468	Epithelial_Secretory-enriched genes	2.60631	3.59933	7.03538721129685e-286	FGFR2	fibroblast growth factor receptor 2 [Source:HGNC Symbol;Acc:HGNC:3689]
ENSG00000211676	Epithelial_Secretory-enriched genes	2.13058	-5.07055	7.1141924348878e-102	IGLJ2	immunoglobulin lambda joining 2 [Source:HGNC Symbol;Acc:HGNC:5864]
ENSG00000168528	Epithelial_Secretory-enriched genes	3.10274	3.94295	7.15863416091396e-255	SERINC2	serine incorporator 2 [Source:HGNC Symbol;Acc:HGNC:23231]
ENSG00000185640	Epithelial_Secretory-enriched genes	2.92371	-2.43079	7.15940601137757e-83	KRT79	keratin 79 [Source:HGNC Symbol;Acc:HGNC:28930]
ENSG00000275718	Epithelial_Secretory-enriched genes	1.32373	-4.093	7.1756694657217e-38	CCL15	C-C motif chemokine ligand 15 [Source:HGNC Symbol;Acc:HGNC:10613]
ENSG00000111199	Epithelial_Secretory-enriched genes	2.85702	0.620069	7.22434877135424e-316	TRPV4	transient receptor potential cation channel subfamily V member 4 [Source:HGNC Symbol;Acc:HGNC:18083]
ENSG00000105675	Epithelial_Secretory-enriched genes	3.3599	-3.26047	7.25264867026789e-133	ATP4A	ATPase H+/K+ transporting subunit alpha [Source:HGNC Symbol;Acc:HGNC:819]
ENSG00000211642	Epithelial_Secretory-enriched genes	2.42932	-4.77839	7.28546918976493e-81	IGLV10-54	immunoglobulin lambda variable 10-54 [Source:HGNC Symbol;Acc:HGNC:5884]
ENSG00000239855	Epithelial_Secretory-enriched genes	2.3473	-3.83338	7.37921056343291e-71	IGKV1-6	immunoglobulin kappa variable 1-6 [Source:HGNC Symbol;Acc:HGNC:5742]
ENSG00000125398	Epithelial_Secretory-enriched genes	2.54205	3.39261	7.40023424938101e-252	SOX9	SRY-box transcription factor 9 [Source:HGNC Symbol;Acc:HGNC:11204]
ENSG00000181617	Epithelial_Secretory-enriched genes	3.03167	-4.20535	7.41197119788774e-75	FDCSP	follicular dendritic cell secreted protein [Source:HGNC Symbol;Acc:HGNC:19215]
ENSG00000211937	Epithelial_Secretory-enriched genes	2.67843	-3.23552	7.42242647140031e-79	IGHV2-5	immunoglobulin heavy variable 2-5 [Source:HGNC Symbol;Acc:HGNC:5576]
ENSG00000286342	Epithelial_Secretory-enriched genes	3.43704	-1.38764	7.45312511654879e-197		novel transcript
ENSG00000273802	Epithelial_Secretory-enriched genes	2.83896	-1.76333	7.45680786118955e-272	H2BC8	H2B clustered histone 8 [Source:HGNC Symbol;Acc:HGNC:4746]
ENSG00000211625	Epithelial_Secretory-enriched genes	2.36176	-4.51263	7.47091950014045e-86	IGKV3D-20	immunoglobulin kappa variable 3D-20 [Source:HGNC Symbol;Acc:HGNC:5825]
ENSG00000115363	Epithelial_Secretory-enriched genes	2.22405	-0.81234	7.53276527391559e-202	EVA1A	eva-1 homolog A, regulator of programmed cell death [Source:HGNC Symbol;Acc:HGNC:25816]
ENSG00000211649	Epithelial_Secretory-enriched genes	2.71909	-4.06288	7.53843193822884e-87	IGLV7-46	immunoglobulin lambda variable 7-46 [Source:HGNC Symbol;Acc:HGNC:5930]
ENSG00000124466	Epithelial_Secretory-enriched genes	5.15306	1.48358	7.64435331326061e-264	LYPD3	LY6/PLAUR domain containing 3 [Source:HGNC Symbol;Acc:HGNC:24880]
ENSG00000211949	Epithelial_Secretory-enriched genes	2.37738	-1.25896	7.67798975208229e-69	IGHV3-23	immunoglobulin heavy variable 3-23 [Source:HGNC Symbol;Acc:HGNC:5588]
ENSG00000283633	Epithelial_Secretory-enriched genes	1.21662	1.63839	7.70116047908558e-127	NA	NA
ENSG00000149300	Epithelial_Secretory-enriched genes	1.41549	1.8239	7.7070421384518e-159	C11orf52	chromosome 11 open reading frame 52 [Source:HGNC Symbol;Acc:HGNC:30531]
ENSG00000171236	Epithelial_Secretory-enriched genes	2.77034	1.48805	7.73588684205816e-276	LRG1	leucine rich alpha-2-glycoprotein 1 [Source:HGNC Symbol;Acc:HGNC:29480]
ENSG00000088836	Epithelial_Secretory-enriched genes	2.11603	1.81538	7.73878108601683e-127	SLC4A11	solute carrier family 4 member 11 [Source:HGNC Symbol;Acc:HGNC:16438]
ENSG00000185499	Epithelial_Secretory-enriched genes	1.66296	3.6763	7.74327964253063e-96	MUC1	mucin 1, cell surface associated [Source:HGNC Symbol;Acc:HGNC:7508]
ENSG00000156284	Epithelial_Secretory-enriched genes	5.80606	-3.83405	7.75939978106595e-319	CLDN8	claudin 8 [Source:HGNC Symbol;Acc:HGNC:2050]
ENSG00000211961	Epithelial_Secretory-enriched genes	1.96674	-5.74232	7.77556542865876e-104	IGHV1-45	immunoglobulin heavy variable 1-45 [Source:HGNC Symbol;Acc:HGNC:5553]
ENSG00000101255	Epithelial_Secretory-enriched genes	1.52912	2.49859	7.85848700867893e-236	TRIB3	tribbles pseudokinase 3 [Source:HGNC Symbol;Acc:HGNC:16228]
ENSG00000211933	Epithelial_Secretory-enriched genes	2.31759	-4.23006	7.87978845534192e-71	IGHV6-1	immunoglobulin heavy variable 6-1 [Source:HGNC Symbol;Acc:HGNC:5662]
ENSG00000104892	Epithelial_Secretory-enriched genes	5.78842	-2.00479	7.97275130430449e-264	KLC3	kinesin light chain 3 [Source:HGNC Symbol;Acc:HGNC:20717]
ENSG00000156413	Epithelial_Secretory-enriched genes	3.94036	-3.94116	7.98185507926249e-200	FUT6	fucosyltransferase 6 [Source:HGNC Symbol;Acc:HGNC:4017]
ENSG00000116661	Epithelial_Secretory-enriched genes	2.44909	1.92386	8.19067185898273e-309	FBXO2	F-box protein 2 [Source:HGNC Symbol;Acc:HGNC:13581]
ENSG00000211595	Epithelial_Secretory-enriched genes	2.07702	-5.12594	8.2001343532269e-96	IGKJ3	immunoglobulin kappa joining 3 [Source:HGNC Symbol;Acc:HGNC:5721]
ENSG00000211659	Epithelial_Secretory-enriched genes	2.73219	-2.87465	8.20327312774014e-84	IGLV3-25	immunoglobulin lambda variable 3-25 [Source:HGNC Symbol;Acc:HGNC:5908]
ENSG00000174938	Epithelial_Secretory-enriched genes	1.58291	1.52344	8.22440950665603e-126	SEZ6L2	seizure related 6 homolog like 2 [Source:HGNC Symbol;Acc:HGNC:30844]
ENSG00000124205	Epithelial_Secretory-enriched genes	4.15619	-1.40837	8.54324954830217e-226	EDN3	endothelin 3 [Source:HGNC Symbol;Acc:HGNC:3178]
ENSG00000153822	Epithelial_Secretory-enriched genes	1.48202	-1.45161	8.55768505398894e-47	KCNJ16	potassium inwardly rectifying channel subfamily J member 16 [Source:HGNC Symbol;Acc:HGNC:6262]
ENSG00000211938	Epithelial_Secretory-enriched genes	2.32559	-2.16762	8.56443395235503e-64	IGHV3-7	immunoglobulin heavy variable 3-7 [Source:HGNC Symbol;Acc:HGNC:5620]
ENSG00000211956	Epithelial_Secretory-enriched genes	1.90531	-3.33163	8.5664147090778e-52	IGHV4-34	immunoglobulin heavy variable 4-34 [Source:HGNC Symbol;Acc:HGNC:5650]
ENSG00000239951	Epithelial_Secretory-enriched genes	2.20885	-0.12749	8.68149927678884e-61	IGKV3-20	immunoglobulin kappa variable 3-20 [Source:HGNC Symbol;Acc:HGNC:5817]
ENSG00000211945	Epithelial_Secretory-enriched genes	2.51151	-2.70053	8.72294218396437e-74	IGHV1-18	immunoglobulin heavy variable 1-18 [Source:HGNC Symbol;Acc:HGNC:5549]
ENSG00000171954	Epithelial_Secretory-enriched genes	4.2194	-1.04939	8.73326236623875e-192	CYP4F22	cytochrome P450 family 4 subfamily F member 22 [Source:HGNC Symbol;Acc:HGNC:26820]
ENSG00000177685	Epithelial_Secretory-enriched genes	1.7904	3.65626	8.8904597633505e-164	CRACR2B	calcium release activated channel regulator 2B [Source:HGNC Symbol;Acc:HGNC:28703]
ENSG00000110777	Epithelial_Secretory-enriched genes	2.59794	-0.887628	8.91584906542505e-125	POU2AF1	POU class 2 homeobox associating factor 1 [Source:HGNC Symbol;Acc:HGNC:9211]
ENSG00000130208	Epithelial_Secretory-enriched genes	1.23386	1.70833	8.94973782653768e-64	APOC1	apolipoprotein C1 [Source:HGNC Symbol;Acc:HGNC:607]
ENSG00000122877	Epithelial_Secretory-enriched genes	1.12142	1.95099	9.05110543065542e-68	EGR2	early growth response 2 [Source:HGNC Symbol;Acc:HGNC:3239]
ENSG00000128422	Epithelial_Secretory-enriched genes	4.89426	1.56338	9.12737395064145e-159	KRT17	keratin 17 [Source:HGNC Symbol;Acc:HGNC:6427]
ENSG00000211946	Epithelial_Secretory-enriched genes	2.17068	-4.22065	9.15607515030277e-74	IGHV3-20	immunoglobulin heavy variable 3-20 [Source:HGNC Symbol;Acc:HGNC:5585]
ENSG00000112379	Epithelial_Secretory-enriched genes	1.7091	2.72056	9.25833340099191e-174	ARFGEF3	ARFGEF family member 3 [Source:HGNC Symbol;Acc:HGNC:21213]
ENSG00000125999	Epithelial_Secretory-enriched genes	2.12985	-4.4772	9.26830865020778e-60	BPIFB1	BPI fold containing family B member 1 [Source:HGNC Symbol;Acc:HGNC:16108]
ENSG00000211666	Epithelial_Secretory-enriched genes	2.36213	-0.756397	9.28917988003497e-67	IGLV2-14	immunoglobulin lambda variable 2-14 [Source:HGNC Symbol;Acc:HGNC:5888]
ENSG00000100344	Epithelial_Secretory-enriched genes	2.10008	-0.545547	9.29921649489265e-71	PNPLA3	patatin like domain 3, 1-acylglycerol-3-phosphate O-acyltransferase [Source:HGNC Symbol;Acc:HGNC:18590]
ENSG00000132465	Epithelial_Secretory-enriched genes	2.92623	1.30911	9.37212861705623e-91	JCHAIN	joining chain of multimeric IgA and IgM [Source:HGNC Symbol;Acc:HGNC:5713]
ENSG00000148735	Epithelial_Secretory-enriched genes	4.48139	-1.67136	9.48687966265568e-284	PLEKHS1	pleckstrin homology domain containing S1 [Source:HGNC Symbol;Acc:HGNC:26285]
ENSG00000204385	Epithelial_Secretory-enriched genes	4.49129	-0.45156	9.53809135774387e-308	SLC44A4	solute carrier family 44 member 4 [Source:HGNC Symbol;Acc:HGNC:13941]
ENSG00000131771	Epithelial_Secretory-enriched genes	2.38445	3.07053	9.53948659806407e-206	PPP1R1B	protein phosphatase 1 regulatory inhibitor subunit 1B [Source:HGNC Symbol;Acc:HGNC:9287]
ENSG00000186493	Epithelial_Secretory-enriched genes	2.12315	-0.725209	9.62214895594585e-111	IRX2-DT	IRX2 divergent transcript [Source:HGNC Symbol;Acc:HGNC:24226]
ENSG00000148344	Epithelial_Secretory-enriched genes	1.15141	3.05892	9.65250795406142e-75	PTGES	prostaglandin E synthase [Source:HGNC Symbol;Acc:HGNC:9599]
ENSG00000108244	Epithelial_Secretory-enriched genes	6.43507	-1.15278	9.65596498537313e-292	KRT23	keratin 23 [Source:HGNC Symbol;Acc:HGNC:6438]
ENSG00000141655	Epithelial_Secretory-enriched genes	1.82087	1.75782	9.74339536268951e-262	TNFRSF11A	TNF receptor superfamily member 11a [Source:HGNC Symbol;Acc:HGNC:11908]
ENSG00000149968	Epithelial_Secretory-enriched genes	1.18356	0.657265	9.74784800466978e-16	MMP3	matrix metallopeptidase 3 [Source:HGNC Symbol;Acc:HGNC:7173]
ENSG00000244575	Epithelial_Secretory-enriched genes	2.60169	-3.60523	9.93427024221838e-81	IGKV1-27	immunoglobulin kappa variable 1-27 [Source:HGNC Symbol;Acc:HGNC:5735]
ENSG00000186847	Epithelial_Secretory-enriched genes	5.37444	3.03266	9.95415887739162e-191	KRT14	keratin 14 [Source:HGNC Symbol;Acc:HGNC:6416]
ENSG00000169035	Epithelial_Secretory-enriched genes	5.07982	-0.672819	9.96807809435001e-170	KLK7	kallikrein related peptidase 7 [Source:HGNC Symbol;Acc:HGNC:6368]
ENSG00000184956	Epithelial_Secretory-enriched genes	3.03513	-1.05671	9.98982637571685e-113	MUC6	mucin 6, oligomeric mucus/gel-forming (gene/pseudogene) [Source:HGNC Symbol;Acc:HGNC:7517]
ENSG00000235687	Breast-enriched genes	6.67562	-4.37893	0	LINC00993	long intergenic non-protein coding RNA 993 [Source:HGNC Symbol;Acc:HGNC:48948]
ENSG00000234918	Breast-enriched genes	5.29694	-5.59154	0		novel transcript
ENSG00000275342	Breast-enriched genes	1.35877	3.743	1.00908535914168e-75	PRAG1	PEAK1 related, kinase-activating pseudokinase 1 [Source:HGNC Symbol;Acc:HGNC:25438]
ENSG00000114737	Breast-enriched genes	1.3193	3.92269	1.02700106058781e-57	CISH	cytokine inducible SH2 containing protein [Source:HGNC Symbol;Acc:HGNC:1984]
ENSG00000163083	Breast-enriched genes	1.32718	4.51425	1.02898008123278e-39	INHBB	inhibin subunit beta B [Source:HGNC Symbol;Acc:HGNC:6067]
ENSG00000197769	Breast-enriched genes	1.98318	0.92637	1.03386314858351e-50	MAP1LC3C	microtubule associated protein 1 light chain 3 gamma [Source:HGNC Symbol;Acc:HGNC:13353]
ENSG00000150594	Breast-enriched genes	1.34194	4.01897	1.03568577082267e-30	ADRA2A	adrenoceptor alpha 2A [Source:HGNC Symbol;Acc:HGNC:281]
ENSG00000101445	Breast-enriched genes	1.16812	3.38285	1.04173450312016e-37	PPP1R16B	protein phosphatase 1 regulatory subunit 16B [Source:HGNC Symbol;Acc:HGNC:15850]
ENSG00000211893	Breast-enriched genes	1.24104	1.51988	1.05133146298171e-12	IGHG2	immunoglobulin heavy constant gamma 2 (G2m marker) [Source:HGNC Symbol;Acc:HGNC:5526]
ENSG00000135678	Breast-enriched genes	1.02457	5.28508	1.05187141402341e-19	CPM	carboxypeptidase M [Source:HGNC Symbol;Acc:HGNC:2311]
ENSG00000099194	Breast-enriched genes	1.17413	6.32357	1.05748429586446e-11	SCD	stearoyl-CoA desaturase [Source:HGNC Symbol;Acc:HGNC:10571]
ENSG00000163072	Breast-enriched genes	1.02965	3.90912	1.06151858916937e-37	NOSTRIN	nitric oxide synthase trafficking [Source:HGNC Symbol;Acc:HGNC:20203]
ENSG00000128833	Breast-enriched genes	1.49253	4.30373	1.07272679828332e-76	MYO5C	myosin VC [Source:HGNC Symbol;Acc:HGNC:7604]
ENSG00000175445	Breast-enriched genes	1.25922	6.30849	1.10418198333092e-16	LPL	lipoprotein lipase [Source:HGNC Symbol;Acc:HGNC:6677]
ENSG00000165269	Breast-enriched genes	1.59385	4.30519	1.13558192984906e-18	AQP7	aquaporin 7 [Source:HGNC Symbol;Acc:HGNC:640]
ENSG00000138101	Breast-enriched genes	1.13352	2.81983	1.14845418814005e-109	DTNB	dystrobrevin beta [Source:HGNC Symbol;Acc:HGNC:3058]
ENSG00000168004	Breast-enriched genes	1.392	1.86892	1.1563851855277e-35	PLAAT5	phospholipase A and acyltransferase 5 [Source:HGNC Symbol;Acc:HGNC:24978]
ENSG00000091129	Breast-enriched genes	1.0021	1.42415	1.17971996027834e-20	NRCAM	neuronal cell adhesion molecule [Source:HGNC Symbol;Acc:HGNC:7994]
ENSG00000161649	Breast-enriched genes	1.85928	4.0565	1.19179215892026e-36	CD300LG	CD300 molecule like family member g [Source:HGNC Symbol;Acc:HGNC:30455]
ENSG00000182118	Breast-enriched genes	1.04505	3.09932	1.21078653629912e-24	FAM89A	family with sequence similarity 89 member A [Source:HGNC Symbol;Acc:HGNC:25057]
ENSG00000181234	Breast-enriched genes	2.4703	2.54761	1.21428766653558e-67	TMEM132C	transmembrane protein 132C [Source:HGNC Symbol;Acc:HGNC:25436]
ENSG00000109321	Breast-enriched genes	1.06252	2.68019	1.23553357424213e-23	AREG	amphiregulin [Source:HGNC Symbol;Acc:HGNC:651]
ENSG00000138207	Breast-enriched genes	2.66421	2.84742	1.2367699219236e-38	RBP4	retinol binding protein 4 [Source:HGNC Symbol;Acc:HGNC:9922]
ENSG00000153446	Breast-enriched genes	1.72991	0.730379	1.24343148044137e-40	C16orf89	chromosome 16 open reading frame 89 [Source:HGNC Symbol;Acc:HGNC:28687]
ENSG00000106483	Breast-enriched genes	1.48924	3.1591	1.24702331108803e-33	SFRP4	secreted frizzled related protein 4 [Source:HGNC Symbol;Acc:HGNC:10778]
ENSG00000127533	Breast-enriched genes	1.1891	2.71551	1.25837766238876e-24	F2RL3	F2R like thrombin or trypsin receptor 3 [Source:HGNC Symbol;Acc:HGNC:3540]
ENSG00000135144	Breast-enriched genes	1.3865	2.9321	1.27036232699555e-36	DTX1	deltex E3 ubiquitin ligase 1 [Source:HGNC Symbol;Acc:HGNC:3060]
ENSG00000003147	Breast-enriched genes	1.41181	3.61701	1.27380406675932e-82	ICA1	islet cell autoantigen 1 [Source:HGNC Symbol;Acc:HGNC:5343]
ENSG00000128709	Breast-enriched genes	1.86427	1.50606	1.29224799666471e-100	HOXD9	homeobox D9 [Source:HGNC Symbol;Acc:HGNC:5140]
ENSG00000142748	Breast-enriched genes	1.62541	1.6611	1.30910274028877e-27	FCN3	ficolin 3 [Source:HGNC Symbol;Acc:HGNC:3625]
ENSG00000170323	Breast-enriched genes	2.11964	6.92048	1.34715173746196e-36	FABP4	fatty acid binding protein 4 [Source:HGNC Symbol;Acc:HGNC:3559]
ENSG00000174697	Breast-enriched genes	2.6648	1.3406	1.38502444397659e-31	LEP	leptin [Source:HGNC Symbol;Acc:HGNC:6553]
ENSG00000187288	Breast-enriched genes	3.43177	2.89367	1.38824509585903e-46	CIDEC	cell death inducing DFFA like effector c [Source:HGNC Symbol;Acc:HGNC:24229]
ENSG00000012660	Breast-enriched genes	1.10995	6.16258	1.42536298068333e-46	ELOVL5	ELOVL fatty acid elongase 5 [Source:HGNC Symbol;Acc:HGNC:21308]
ENSG00000088882	Breast-enriched genes	2.33393	2.15382	1.45765376947652e-49	CPXM1	carboxypeptidase X, M14 family member 1 [Source:HGNC Symbol;Acc:HGNC:15771]
ENSG00000174669	Breast-enriched genes	1.15616	3.67956	1.48351552275923e-18	SLC29A2	solute carrier family 29 member 2 [Source:HGNC Symbol;Acc:HGNC:11004]
ENSG00000138074	Breast-enriched genes	1.05894	5.07921	1.50596375624833e-102	SLC5A6	solute carrier family 5 member 6 [Source:HGNC Symbol;Acc:HGNC:11041]
ENSG00000181092	Breast-enriched genes	3.6262	2.67627	1.50839139683557e-42	ADIPOQ	adiponectin, C1Q and collagen domain containing [Source:HGNC Symbol;Acc:HGNC:13633]
ENSG00000170293	Breast-enriched genes	1.09842	2.38999	1.51832921310534e-67	CMTM8	CKLF like MARVEL transmembrane domain containing 8 [Source:HGNC Symbol;Acc:HGNC:19179]
ENSG00000176194	Breast-enriched genes	3.11729	1.01369	1.53610670183684e-50	CIDEA	cell death inducing DFFA like effector a [Source:HGNC Symbol;Acc:HGNC:1976]
ENSG00000166819	Breast-enriched genes	2.58448	4.47341	1.53899987238525e-29	PLIN1	perilipin 1 [Source:HGNC Symbol;Acc:HGNC:9076]
ENSG00000248144	Breast-enriched genes	1.34398	2.58033	1.57347654598863e-26	ADH1C	alcohol dehydrogenase 1C (class I), gamma polypeptide [Source:HGNC Symbol;Acc:HGNC:251]
ENSG00000147257	Breast-enriched genes	1.38649	4.40385	1.59684091532225e-36	GPC3	glypican 3 [Source:HGNC Symbol;Acc:HGNC:4451]
ENSG00000159387	Breast-enriched genes	1.37262	1.33557	1.64152765231648e-16	IRX6	iroquois homeobox 6 [Source:HGNC Symbol;Acc:HGNC:14675]
ENSG00000085563	Breast-enriched genes	1.48315	2.19779	1.65033517415572e-62	ABCB1	ATP binding cassette subfamily B member 1 [Source:HGNC Symbol;Acc:HGNC:40]
ENSG00000169252	Breast-enriched genes	1.24773	3.63839	1.65922729768196e-38	ADRB2	adrenoceptor beta 2 [Source:HGNC Symbol;Acc:HGNC:286]
ENSG00000159216	Breast-enriched genes	1.21013	5.17139	1.66715659972528e-45	RUNX1	RUNX family transcription factor 1 [Source:HGNC Symbol;Acc:HGNC:10471]
ENSG00000163631	Breast-enriched genes	1.0778	-0.0763301	1.69965698464278e-13	ALB	albumin [Source:HGNC Symbol;Acc:HGNC:399]
ENSG00000138772	Breast-enriched genes	1.10395	4.46683	1.72954728355034e-29	ANXA3	annexin A3 [Source:HGNC Symbol;Acc:HGNC:541]
ENSG00000136960	Breast-enriched genes	1.21604	5.38044	1.77019941495355e-37	ENPP2	ectonucleotide pyrophosphatase/phosphodiesterase 2 [Source:HGNC Symbol;Acc:HGNC:3357]
ENSG00000132170	Breast-enriched genes	1.46605	4.04689	1.80539803053264e-31	PPARG	peroxisome proliferator activated receptor gamma [Source:HGNC Symbol;Acc:HGNC:9236]
ENSG00000105894	Breast-enriched genes	1.16098	2.51383	1.81646481961997e-23	PTN	pleiotrophin [Source:HGNC Symbol;Acc:HGNC:9630]
ENSG00000108176	Breast-enriched genes	1.11569	0.581149	1.88556675620635e-21	DNAJC12	DnaJ heat shock protein family (Hsp40) member C12 [Source:HGNC Symbol;Acc:HGNC:28908]
ENSG00000172137	Breast-enriched genes	1.83023	1.49744	1.90703130637078e-28	CALB2	calbindin 2 [Source:HGNC Symbol;Acc:HGNC:1435]
ENSG00000104447	Breast-enriched genes	1.24599	4.71975	1.91479854946682e-88	TRPS1	transcriptional repressor GATA binding 1 [Source:HGNC Symbol;Acc:HGNC:12340]
ENSG00000169692	Breast-enriched genes	1.08517	5.99052	1.91712272034176e-27	AGPAT2	1-acylglycerol-3-phosphate O-acyltransferase 2 [Source:HGNC Symbol;Acc:HGNC:325]
ENSG00000072201	Breast-enriched genes	1.05344	3.02019	1.92210786912319e-59	LNX1	ligand of numb-protein X 1 [Source:HGNC Symbol;Acc:HGNC:6657]
ENSG00000196549	Breast-enriched genes	2.32103	3.82179	2.00421361822463e-56	MME	membrane metalloendopeptidase [Source:HGNC Symbol;Acc:HGNC:7154]
ENSG00000279127	Breast-enriched genes	1.33353	-4.03954	2.00805922898984e-21		TEC
ENSG00000277494	Breast-enriched genes	1.59745	4.01833	2.02710811454706e-40	GPIHBP1	glycosylphosphatidylinositol anchored high density lipoprotein binding protein 1 [Source:HGNC Symbol;Acc:HGNC:24945]
ENSG00000176532	Breast-enriched genes	1.62506	-0.327567	2.03324654936361e-33	PRR15	proline rich 15 [Source:HGNC Symbol;Acc:HGNC:22310]
ENSG00000091513	Breast-enriched genes	1.94178	2.08954	2.04915300029591e-68	TF	transferrin [Source:HGNC Symbol;Acc:HGNC:11740]
ENSG00000180806	Breast-enriched genes	1.31294	1.24524	2.10540311756639e-12	HOXC9	homeobox C9 [Source:HGNC Symbol;Acc:HGNC:5130]
ENSG00000176720	Breast-enriched genes	1.00985	4.49901	2.14590754326316e-25	BOK	BCL2 family apoptosis regulator BOK [Source:HGNC Symbol;Acc:HGNC:1087]
ENSG00000120833	Breast-enriched genes	1.08832	4.4521	2.1655769457027e-51	SOCS2	suppressor of cytokine signaling 2 [Source:HGNC Symbol;Acc:HGNC:19382]
ENSG00000101280	Breast-enriched genes	1.51593	1.2424	2.21202627647746e-35	ANGPT4	angiopoietin 4 [Source:HGNC Symbol;Acc:HGNC:487]
ENSG00000122756	Breast-enriched genes	1.36217	4.36373	2.32277457094601e-27	CNTFR	ciliary neurotrophic factor receptor [Source:HGNC Symbol;Acc:HGNC:2170]
ENSG00000006047	Breast-enriched genes	1.16965	1.45997	2.35099450751388e-37	YBX2	Y-box binding protein 2 [Source:HGNC Symbol;Acc:HGNC:17948]
ENSG00000079435	Breast-enriched genes	2.38062	4.74486	2.38844480587929e-37	LIPE	lipase E, hormone sensitive type [Source:HGNC Symbol;Acc:HGNC:6621]
ENSG00000165810	Breast-enriched genes	1.59987	6.27057	2.40275704402799e-37	BTNL9	butyrophilin like 9 [Source:HGNC Symbol;Acc:HGNC:24176]
ENSG00000160307	Breast-enriched genes	1.01895	3.13481	2.40521712564865e-18	S100B	S100 calcium binding protein B [Source:HGNC Symbol;Acc:HGNC:10500]
ENSG00000180346	Breast-enriched genes	1.20971	2.03795	2.41251543262496e-148	TIGD2	tigger transposable element derived 2 [Source:HGNC Symbol;Acc:HGNC:18333]
ENSG00000163064	Breast-enriched genes	1.23171	-0.193898	2.50417446026901e-09	EN1	engrailed homeobox 1 [Source:HGNC Symbol;Acc:HGNC:3342]
ENSG00000122691	Breast-enriched genes	1.81083	2.52434	2.52116971930791e-84	TWIST1	twist family bHLH transcription factor 1 [Source:HGNC Symbol;Acc:HGNC:12428]
ENSG00000173599	Breast-enriched genes	1.18077	4.80149	2.54825803427162e-34	PC	pyruvate carboxylase [Source:HGNC Symbol;Acc:HGNC:8636]
ENSG00000105707	Breast-enriched genes	1.7313	1.14941	2.5855313437519e-28	HPN	hepsin [Source:HGNC Symbol;Acc:HGNC:5155]
ENSG00000178935	Breast-enriched genes	1.26363	2.25301	2.62174820480601e-112	ZNF552	zinc finger protein 552 [Source:HGNC Symbol;Acc:HGNC:26135]
ENSG00000134121	Breast-enriched genes	1.14483	3.59329	2.63844024521742e-32	CHL1	cell adhesion molecule L1 like [Source:HGNC Symbol;Acc:HGNC:1939]
ENSG00000214578	Breast-enriched genes	1.0791	-0.218135	2.66372415658281e-34	HMGN2P15	high mobility group nucleosomal binding domain 2 pseudogene 15 [Source:HGNC Symbol;Acc:HGNC:39020]
ENSG00000013297	Breast-enriched genes	1.1172	3.03234	2.71354406696894e-42	CLDN11	claudin 11 [Source:HGNC Symbol;Acc:HGNC:8514]
ENSG00000000003	Breast-enriched genes	1.17563	4.28466	2.72832539350086e-79	TSPAN6	tetraspanin 6 [Source:HGNC Symbol;Acc:HGNC:11858]
ENSG00000152779	Breast-enriched genes	1.02827	1.4772	2.75317442550965e-25	SLC16A12	solute carrier family 16 member 12 [Source:HGNC Symbol;Acc:HGNC:23094]
ENSG00000180914	Breast-enriched genes	3.62817	-0.54196	2.76115441918211e-172	OXTR	oxytocin receptor [Source:HGNC Symbol;Acc:HGNC:8529]
ENSG00000184811	Breast-enriched genes	1.60414	2.85198	2.76263766530373e-14	TRARG1	trafficking regulator of GLUT4 (SLC2A4) 1 (gene/pseudogene) [Source:HGNC Symbol;Acc:HGNC:29592]
ENSG00000184113	Breast-enriched genes	1.30084	6.42384	2.84370267581517e-51	CLDN5	claudin 5 [Source:HGNC Symbol;Acc:HGNC:2047]
ENSG00000148965	Breast-enriched genes	3.42352	-2.40814	2.84683884728183e-93	SAA4	serum amyloid A4, constitutive [Source:HGNC Symbol;Acc:HGNC:10516]
ENSG00000173432	Breast-enriched genes	3.55723	4.4984	2.88794064621558e-63	SAA1	serum amyloid A1 [Source:HGNC Symbol;Acc:HGNC:10513]
ENSG00000175745	Breast-enriched genes	1.72108	2.83044	2.935874113983e-51	NR2F1	nuclear receptor subfamily 2 group F member 1 [Source:HGNC Symbol;Acc:HGNC:7975]
ENSG00000134463	Breast-enriched genes	1.23111	4.69571	2.95125932566257e-27	ECHDC3	enoyl-CoA hydratase domain containing 3 [Source:HGNC Symbol;Acc:HGNC:23489]
ENSG00000070193	Breast-enriched genes	1.58988	2.95592	2.97115943839403e-74	FGF10	fibroblast growth factor 10 [Source:HGNC Symbol;Acc:HGNC:3666]
ENSG00000008394	Breast-enriched genes	1.52442	5.81311	3.04913035189825e-33	MGST1	microsomal glutathione S-transferase 1 [Source:HGNC Symbol;Acc:HGNC:7061]
ENSG00000267653	Breast-enriched genes	1.2362	0.417667	3.11483430639716e-15		novel transcript
ENSG00000181031	Breast-enriched genes	1.01801	2.99882	3.13061505453333e-44	RPH3AL	rabphilin 3A like (without C2 domains) [Source:HGNC Symbol;Acc:HGNC:10296]
ENSG00000100336	Breast-enriched genes	1.88635	3.03376	3.16427378257023e-81	APOL4	apolipoprotein L4 [Source:HGNC Symbol;Acc:HGNC:14867]
ENSG00000123689	Breast-enriched genes	1.38937	4.68384	3.21278049004795e-13	G0S2	G0/G1 switch 2 [Source:HGNC Symbol;Acc:HGNC:30229]
ENSG00000197291	Breast-enriched genes	1.03252	2.53361	3.2333062965284e-34	RAMP2-AS1	RAMP2 antisense RNA 1 [Source:HGNC Symbol;Acc:HGNC:44358]
ENSG00000082497	Breast-enriched genes	1.48845	1.84099	3.23340656822549e-71	SERTAD4	SERTA domain containing 4 [Source:HGNC Symbol;Acc:HGNC:25236]
ENSG00000153551	Breast-enriched genes	1.51303	3.01166	3.36224970552759e-130	CMTM7	CKLF like MARVEL transmembrane domain containing 7 [Source:HGNC Symbol;Acc:HGNC:19178]
ENSG00000135218	Breast-enriched genes	1.34079	7.3754	3.39224910970316e-24	CD36	CD36 molecule (CD36 blood group) [Source:HGNC Symbol;Acc:HGNC:1663]
ENSG00000211896	Breast-enriched genes	1.11012	3.11063	3.49957848056364e-10	IGHG1	immunoglobulin heavy constant gamma 1 (G1m marker) [Source:HGNC Symbol;Acc:HGNC:5525]
ENSG00000007314	Breast-enriched genes	2.03474	3.56833	3.5005458910549e-21	SCN4A	sodium voltage-gated channel alpha subunit 4 [Source:HGNC Symbol;Acc:HGNC:10591]
ENSG00000196411	Breast-enriched genes	1.1913	5.53397	3.50441173631852e-68	EPHB4	EPH receptor B4 [Source:HGNC Symbol;Acc:HGNC:3395]
ENSG00000100181	Breast-enriched genes	1.5391	3.4363	3.50931257053784e-116	TPTEP1	TPTE pseudogene 1 [Source:HGNC Symbol;Acc:HGNC:43648]
ENSG00000115107	Breast-enriched genes	1.2802	4.37909	3.53456786153999e-66	STEAP3	STEAP3 metalloreductase [Source:HGNC Symbol;Acc:HGNC:24592]
ENSG00000112559	Breast-enriched genes	1.85008	2.06868	3.57941998185883e-85	MDFI	MyoD family inhibitor [Source:HGNC Symbol;Acc:HGNC:6967]
ENSG00000073060	Breast-enriched genes	1.2338	5.13931	3.59152330675291e-59	SCARB1	scavenger receptor class B member 1 [Source:HGNC Symbol;Acc:HGNC:1664]
ENSG00000106484	Breast-enriched genes	1.63154	3.34355	3.66823565198552e-32	MEST	mesoderm specific transcript [Source:HGNC Symbol;Acc:HGNC:7028]
ENSG00000162551	Breast-enriched genes	1.82482	3.02646	3.72897459298666e-67	ALPL	alkaline phosphatase, biomineralization associated [Source:HGNC Symbol;Acc:HGNC:438]
ENSG00000120549	Breast-enriched genes	1.57237	6.07901	3.73146812988687e-53	KIAA1217	KIAA1217 [Source:HGNC Symbol;Acc:HGNC:25428]
ENSG00000006756	Breast-enriched genes	1.0478	4.22125	3.73422585441076e-75	ARSD	arylsulfatase D [Source:HGNC Symbol;Acc:HGNC:717]
ENSG00000158106	Breast-enriched genes	1.60161	2.89627	3.7563280945207e-157	RHPN1	rhophilin Rho GTPase binding protein 1 [Source:HGNC Symbol;Acc:HGNC:19973]
ENSG00000053438	Breast-enriched genes	1.50186	2.21061	3.78591941106582e-34	NNAT	neuronatin [Source:HGNC Symbol;Acc:HGNC:7860]
ENSG00000214456	Breast-enriched genes	1.34161	4.52439	3.81961033631731e-13	PLIN5	perilipin 5 [Source:HGNC Symbol;Acc:HGNC:33196]
ENSG00000037965	Breast-enriched genes	1.65853	1.19219	3.85655213091495e-25	HOXC8	homeobox C8 [Source:HGNC Symbol;Acc:HGNC:5129]
ENSG00000064655	Breast-enriched genes	1.37739	2.59942	3.87642497199465e-69	EYA2	EYA transcriptional coactivator and phosphatase 2 [Source:HGNC Symbol;Acc:HGNC:3520]
ENSG00000151365	Breast-enriched genes	3.3844	0.685105	3.88075855344334e-58	THRSP	thyroid hormone responsive [Source:HGNC Symbol;Acc:HGNC:11800]
ENSG00000157404	Breast-enriched genes	1.21777	4.19574	3.90047267808689e-44	KIT	KIT proto-oncogene, receptor tyrosine kinase [Source:HGNC Symbol;Acc:HGNC:6342]
ENSG00000184601	Breast-enriched genes	1.46713	0.61305	3.90277178814688e-13	C14orf180	chromosome 14 open reading frame 180 [Source:HGNC Symbol;Acc:HGNC:33795]
ENSG00000129946	Breast-enriched genes	1.09751	4.73627	3.90506470100183e-52	SHC2	SHC adaptor protein 2 [Source:HGNC Symbol;Acc:HGNC:29869]
ENSG00000175879	Breast-enriched genes	1.00584	2.16299	3.98498549134128e-46	HOXD8	homeobox D8 [Source:HGNC Symbol;Acc:HGNC:5139]
ENSG00000169710	Breast-enriched genes	1.87297	8.17024	4.08634707670394e-55	FASN	fatty acid synthase [Source:HGNC Symbol;Acc:HGNC:3594]
ENSG00000122378	Breast-enriched genes	1.24535	6.35281	4.11704242049782e-38	PRXL2A	peroxiredoxin like 2A [Source:HGNC Symbol;Acc:HGNC:28651]
ENSG00000228314	Breast-enriched genes	3.01763	-0.0967966	4.15716523000477e-120	CYP4F29P	cytochrome P450 family 4 subfamily F member 29, pseudogene [Source:HGNC Symbol;Acc:HGNC:2647]
ENSG00000110042	Breast-enriched genes	1.13342	3.746	4.22837818244378e-37	DTX4	deltex E3 ubiquitin ligase 4 [Source:HGNC Symbol;Acc:HGNC:29151]
ENSG00000287148	Breast-enriched genes	2.53066	-2.37698	4.28186884436212e-31	LINCADL	lincRNA adipogenesis and lipogenesis associated [Source:HGNC Symbol;Acc:HGNC:53956]
ENSG00000133937	Breast-enriched genes	2.42341	-0.713721	4.36609647578472e-125	GSC	goosecoid homeobox [Source:HGNC Symbol;Acc:HGNC:4612]
ENSG00000250451	Breast-enriched genes	1.11221	-0.74718	4.43129584795674e-09	HOXC-AS1	HOXC cluster antisense RNA 1 [Source:HGNC Symbol;Acc:HGNC:43749]
ENSG00000183569	Breast-enriched genes	1.41691	0.682927	4.49540022296986e-104	SERHL2	serine hydrolase like 2 [Source:HGNC Symbol;Acc:HGNC:29446]
ENSG00000175130	Breast-enriched genes	1.31653	4.50268	4.52432628314903e-70	MARCKSL1	MARCKS like 1 [Source:HGNC Symbol;Acc:HGNC:7142]
ENSG00000157303	Breast-enriched genes	1.46229	-0.0258559	4.56732808717155e-62	SUSD3	sushi domain containing 3 [Source:HGNC Symbol;Acc:HGNC:28391]
ENSG00000260027	Breast-enriched genes	1.80844	1.31983	4.575594158926e-64	HOXB7	homeobox B7 [Source:HGNC Symbol;Acc:HGNC:5118]
ENSG00000167588	Breast-enriched genes	2.35514	5.04599	4.63275738675024e-22	GPD1	glycerol-3-phosphate dehydrogenase 1 [Source:HGNC Symbol;Acc:HGNC:4455]
ENSG00000104332	Breast-enriched genes	1.80961	5.38406	4.66016152073457e-75	SFRP1	secreted frizzled related protein 1 [Source:HGNC Symbol;Acc:HGNC:10776]
ENSG00000133317	Breast-enriched genes	2.34223	0.231173	4.88357570115489e-34	LGALS12	galectin 12 [Source:HGNC Symbol;Acc:HGNC:15788]
ENSG00000243449	Breast-enriched genes	1.15646	-0.491937	4.96332401112292e-34	NICOL1	NELL2 interacting cell ontogeny regulator 1 [Source:HGNC Symbol;Acc:HGNC:34437]
ENSG00000272636	Breast-enriched genes	1.00735	4.3474	5.0148418291609e-32	DOC2B	double C2 domain beta [Source:HGNC Symbol;Acc:HGNC:2986]
ENSG00000000005	Breast-enriched genes	1.49585	-0.0231332	5.05089869655495e-24	TNMD	tenomodulin [Source:HGNC Symbol;Acc:HGNC:17757]
ENSG00000204140	Breast-enriched genes	2.4512	-6.06098	5.0607817041914e-91	CLPSL1	colipase like 1 [Source:HGNC Symbol;Acc:HGNC:21251]
ENSG00000156127	Breast-enriched genes	1.46054	0.179285	5.07467145354234e-67	BATF	basic leucine zipper ATF-like transcription factor [Source:HGNC Symbol;Acc:HGNC:958]
ENSG00000170166	Breast-enriched genes	1.09669	1.01911	5.2276113100339e-65	HOXD4	homeobox D4 [Source:HGNC Symbol;Acc:HGNC:5138]
ENSG00000167711	Breast-enriched genes	1.37366	3.06935	5.24399275936579e-70	SERPINF2	serpin family F member 2 [Source:HGNC Symbol;Acc:HGNC:9075]
ENSG00000166823	Breast-enriched genes	1.96217	0.680441	5.29171889412188e-44	MESP1	mesoderm posterior bHLH transcription factor 1 [Source:HGNC Symbol;Acc:HGNC:29658]
ENSG00000175356	Breast-enriched genes	1.85067	3.44001	5.36152422021517e-107	SCUBE2	signal peptide, CUB domain and EGF like domain containing 2 [Source:HGNC Symbol;Acc:HGNC:30425]
ENSG00000092607	Breast-enriched genes	1.07539	3.8327	5.39609798479366e-10	TBX15	T-box transcription factor 15 [Source:HGNC Symbol;Acc:HGNC:11594]
ENSG00000197261	Breast-enriched genes	1.36655	1.78163	5.39987764881065e-61	C6orf141	chromosome 6 open reading frame 141 [Source:HGNC Symbol;Acc:HGNC:21351]
ENSG00000130203	Breast-enriched genes	1.72149	5.75478	5.43292102962633e-43	APOE	apolipoprotein E [Source:HGNC Symbol;Acc:HGNC:613]
ENSG00000170689	Breast-enriched genes	1.44534	-2.54316	5.55571975150624e-24	HOXB9	homeobox B9 [Source:HGNC Symbol;Acc:HGNC:5120]
ENSG00000245694	Breast-enriched genes	1.97991	3.81031	5.70247761514161e-63	CRNDE	colorectal neoplasia differentially expressed [Source:HGNC Symbol;Acc:HGNC:37078]
ENSG00000135917	Breast-enriched genes	1.81695	2.41123	5.71192692291096e-28	SLC19A3	solute carrier family 19 member 3 [Source:HGNC Symbol;Acc:HGNC:16266]
ENSG00000166347	Breast-enriched genes	1.28126	5.33439	5.71644459409674e-70	CYB5A	cytochrome b5 type A [Source:HGNC Symbol;Acc:HGNC:2570]
ENSG00000186868	Breast-enriched genes	1.21721	4.20018	6.03916783830742e-18	MAPT	microtubule associated protein tau [Source:HGNC Symbol;Acc:HGNC:6893]
ENSG00000133027	Breast-enriched genes	1.35145	3.64999	6.06117670761522e-91	PEMT	phosphatidylethanolamine N-methyltransferase [Source:HGNC Symbol;Acc:HGNC:8830]
ENSG00000113739	Breast-enriched genes	2.47047	3.89022	6.17047385872202e-141	STC2	stanniocalcin 2 [Source:HGNC Symbol;Acc:HGNC:11374]
ENSG00000196917	Breast-enriched genes	4.09699	-0.556873	6.4833390064277e-216	HCAR1	hydroxycarboxylic acid receptor 1 [Source:HGNC Symbol;Acc:HGNC:4532]
ENSG00000037280	Breast-enriched genes	1.08761	4.39956	6.54358224661312e-38	FLT4	fms related receptor tyrosine kinase 4 [Source:HGNC Symbol;Acc:HGNC:3767]
ENSG00000167772	Breast-enriched genes	1.37389	5.34927	6.61902090153559e-30	ANGPTL4	angiopoietin like 4 [Source:HGNC Symbol;Acc:HGNC:16039]
ENSG00000163762	Breast-enriched genes	1.00463	2.67703	6.64536309796778e-27	TM4SF18	transmembrane 4 L six family member 18 [Source:HGNC Symbol;Acc:HGNC:25181]
ENSG00000124253	Breast-enriched genes	1.11043	2.31867	6.71761978048167e-09	PCK1	phosphoenolpyruvate carboxykinase 1 [Source:HGNC Symbol;Acc:HGNC:8724]
ENSG00000167434	Breast-enriched genes	1.95135	2.61142	6.73538028810246e-49	CA4	carbonic anhydrase 4 [Source:HGNC Symbol;Acc:HGNC:1375]
ENSG00000185924	Breast-enriched genes	1.96705	2.17061	6.76827976933379e-92	RTN4RL1	reticulon 4 receptor like 1 [Source:HGNC Symbol;Acc:HGNC:21329]
ENSG00000188488	Breast-enriched genes	1.70327	2.42139	6.87761803963035e-44	SERPINA5	serpin family A member 5 [Source:HGNC Symbol;Acc:HGNC:8723]
ENSG00000157152	Breast-enriched genes	1.82958	2.86909	6.88628197601484e-61	SYN2	synapsin II [Source:HGNC Symbol;Acc:HGNC:11495]
ENSG00000153002	Breast-enriched genes	1.04176	0.532287	7.04987587761977e-08	CPB1	carboxypeptidase B1 [Source:HGNC Symbol;Acc:HGNC:2299]
ENSG00000135111	Breast-enriched genes	1.91511	4.84231	7.21567128300979e-186	TBX3	T-box transcription factor 3 [Source:HGNC Symbol;Acc:HGNC:11602]
ENSG00000183160	Breast-enriched genes	1.31404	3.33656	7.30376039626649e-45	TMEM119	transmembrane protein 119 [Source:HGNC Symbol;Acc:HGNC:27884]
ENSG00000056998	Breast-enriched genes	1.66959	2.74341	7.32706051437878e-26	GYG2	glycogenin 2 [Source:HGNC Symbol;Acc:HGNC:4700]
ENSG00000176974	Breast-enriched genes	1.11522	4.66131	7.34504682204537e-62	SHMT1	serine hydroxymethyltransferase 1 [Source:HGNC Symbol;Acc:HGNC:10850]
ENSG00000143578	Breast-enriched genes	1.36331	3.12987	7.40795471916081e-161	CREB3L4	cAMP responsive element binding protein 3 like 4 [Source:HGNC Symbol;Acc:HGNC:18854]
ENSG00000134339	Breast-enriched genes	4.02485	1.86349	7.41209172931763e-94	SAA2	serum amyloid A2 [Source:HGNC Symbol;Acc:HGNC:10514]
ENSG00000227591	Breast-enriched genes	1.14686	-0.860128	7.6255575158287e-14	HSD11B1-AS1	HSD11B1 antisense RNA 1 [Source:HGNC Symbol;Acc:HGNC:54053]
ENSG00000167861	Breast-enriched genes	1.41369	4.53968	7.82174997658946e-68	HID1	HID1 domain containing [Source:HGNC Symbol;Acc:HGNC:15736]
ENSG00000186654	Breast-enriched genes	1.59329	3.05517	7.90984257035974e-104	PRR5	proline rich 5 [Source:HGNC Symbol;Acc:HGNC:31682]
ENSG00000249242	Breast-enriched genes	1.18477	3.4842	8.01529179795086e-69	TMEM150C	transmembrane protein 150C [Source:HGNC Symbol;Acc:HGNC:37263]
ENSG00000106537	Breast-enriched genes	1.67322	4.48301	8.2064864551998e-74	TSPAN13	tetraspanin 13 [Source:HGNC Symbol;Acc:HGNC:21643]
ENSG00000168779	Breast-enriched genes	1.06291	1.73565	8.36740438509874e-17	SHOX2	SHOX homeobox 2 [Source:HGNC Symbol;Acc:HGNC:10854]
ENSG00000185818	Breast-enriched genes	2.58111	2.30334	8.4261769717974e-48	NAT8L	N-acetyltransferase 8 like [Source:HGNC Symbol;Acc:HGNC:26742]
ENSG00000009950	Breast-enriched genes	1.52368	4.55252	8.6037212914439e-17	MLXIPL	MLX interacting protein like [Source:HGNC Symbol;Acc:HGNC:12744]
ENSG00000196155	Breast-enriched genes	1.29326	3.67059	8.67266564886944e-116	PLEKHG4	pleckstrin homology and RhoGEF domain containing G4 [Source:HGNC Symbol;Acc:HGNC:24501]
ENSG00000109436	Breast-enriched genes	1.35645	4.56192	8.69520917158164e-101	TBC1D9	TBC1 domain family member 9 [Source:HGNC Symbol;Acc:HGNC:21710]
ENSG00000010319	Breast-enriched genes	1.50242	5.34755	8.82225212760623e-46	SEMA3G	semaphorin 3G [Source:HGNC Symbol;Acc:HGNC:30400]
ENSG00000078399	Breast-enriched genes	1.49926	1.78983	8.84392228595967e-17	HOXA9	homeobox A9 [Source:HGNC Symbol;Acc:HGNC:5109]
ENSG00000163687	Breast-enriched genes	1.04227	0.923081	8.98074010268328e-29	DNASE1L3	deoxyribonuclease 1L3 [Source:HGNC Symbol;Acc:HGNC:2959]
ENSG00000179241	Breast-enriched genes	1.19074	4.00458	9.10706345313656e-79	LDLRAD3	low density lipoprotein receptor class A domain containing 3 [Source:HGNC Symbol;Acc:HGNC:27046]
ENSG00000108511	Breast-enriched genes	1.03314	0.0743539	9.21083333683693e-21	HOXB6	homeobox B6 [Source:HGNC Symbol;Acc:HGNC:5117]
ENSG00000162444	Breast-enriched genes	1.49879	3.78968	9.23582792969829e-39	RBP7	retinol binding protein 7 [Source:HGNC Symbol;Acc:HGNC:30316]
ENSG00000110492	Breast-enriched genes	1.37745	3.52356	9.32006027908652e-69	MDK	midkine [Source:HGNC Symbol;Acc:HGNC:6972]
ENSG00000173890	Breast-enriched genes	1.73253	1.28988	9.60853102135374e-64	GPR160	G protein-coupled receptor 160 [Source:HGNC Symbol;Acc:HGNC:23693]
ENSG00000108551	Breast-enriched genes	1.51242	5.60739	9.74168001747789e-35	RASD1	ras related dexamethasone induced 1 [Source:HGNC Symbol;Acc:HGNC:15828]
ENSG00000174951	Breast-enriched genes	1.54992	1.78574	9.80426989786285e-54	FUT1	fucosyltransferase 1 (H blood group) [Source:HGNC Symbol;Acc:HGNC:4012]
ENSG00000234918	Breast female-biased genes	1.15512	0.170428	0.000193354		novel transcript
ENSG00000196620	Breast female-biased genes	1.13327	-3.8176	0.000208761	UGT2B15	UDP glucuronosyltransferase family 2 member B15 [Source:HGNC Symbol;Acc:HGNC:12546]
ENSG00000110484	Breast female-biased genes	1.64869	3.77398	0.000357962	SCGB2A2	secretoglobin family 2A member 2 [Source:HGNC Symbol;Acc:HGNC:7050]
ENSG00000160862	Breast female-biased genes	1.03181	8.35638	0.000433597	AZGP1	alpha-2-glycoprotein 1, zinc-binding [Source:HGNC Symbol;Acc:HGNC:910]
ENSG00000164266	Breast female-biased genes	1.01686	-2.49881	0.000612161	SPINK1	serine peptidase inhibitor Kazal type 1 [Source:HGNC Symbol;Acc:HGNC:11244]
ENSG00000211664	Breast female-biased genes	5.08714	-3.02213	1.00665619420441e-45	IGLV2-18	immunoglobulin lambda variable 2-18 [Source:HGNC Symbol;Acc:HGNC:5889]
ENSG00000168528	Breast female-biased genes	1.24344	5.11493	1.00981679451626e-13	SERINC2	serine incorporator 2 [Source:HGNC Symbol;Acc:HGNC:23231]
ENSG00000169035	Breast female-biased genes	3.30141	0.656418	1.01086395423915e-28	KLK7	kallikrein related peptidase 7 [Source:HGNC Symbol;Acc:HGNC:6368]
ENSG00000198729	Breast female-biased genes	2.36773	0.249511	1.01181190108646e-33	PPP1R14C	protein phosphatase 1 regulatory inhibitor subunit 14C [Source:HGNC Symbol;Acc:HGNC:14952]
ENSG00000184363	Breast female-biased genes	1.63525	3.3491	1.01917846301183e-19	PKP3	plakophilin 3 [Source:HGNC Symbol;Acc:HGNC:9025]
ENSG00000141750	Breast female-biased genes	3.4217	4.65544	1.02048861938312e-19	STAC2	SH3 and cysteine rich domain 2 [Source:HGNC Symbol;Acc:HGNC:23990]
ENSG00000154319	Breast female-biased genes	1.76899	-1.12468	1.0205448088131e-21	FAM167A	family with sequence similarity 167 member A [Source:HGNC Symbol;Acc:HGNC:15549]
ENSG00000133135	Breast female-biased genes	1.28609	0.646628	1.02780610785232e-09	RNF128	ring finger protein 128 [Source:HGNC Symbol;Acc:HGNC:21153]
ENSG00000049283	Breast female-biased genes	1.09155	1.03527	1.03186636022867e-06	EPN3	epsin 3 [Source:HGNC Symbol;Acc:HGNC:18235]
ENSG00000132698	Breast female-biased genes	2.41942	1.87983	1.03288650673223e-18	RAB25	RAB25, member RAS oncogene family [Source:HGNC Symbol;Acc:HGNC:18238]
ENSG00000156284	Breast female-biased genes	4.00639	0.920362	1.03424888811199e-26	CLDN8	claudin 8 [Source:HGNC Symbol;Acc:HGNC:2050]
ENSG00000115507	Breast female-biased genes	1.93876	-3.48692	1.03736446197327e-15	OTX1	orthodenticle homeobox 1 [Source:HGNC Symbol;Acc:HGNC:8521]
ENSG00000128709	Breast female-biased genes	1.03779	4.02055	1.04311883683239e-18	HOXD9	homeobox D9 [Source:HGNC Symbol;Acc:HGNC:5140]
ENSG00000165272	Breast female-biased genes	1.13905	3.815	1.04504047944394e-17	AQP3	aquaporin 3 (Gill blood group) [Source:HGNC Symbol;Acc:HGNC:636]
ENSG00000169515	Breast female-biased genes	1.10425	4.11857	1.04724673005151e-18	CCDC8	coiled-coil domain containing 8 [Source:HGNC Symbol;Acc:HGNC:25367]
ENSG00000271133	Breast female-biased genes	1.52982	-0.583738	1.05503531763333e-14	ITGB8-AS1	ITGB8 antisense RNA 1 [Source:HGNC Symbol;Acc:HGNC:55257]
ENSG00000180914	Breast female-biased genes	3.68497	3.2779	1.05688991365719e-26	OXTR	oxytocin receptor [Source:HGNC Symbol;Acc:HGNC:8529]
ENSG00000162551	Breast female-biased genes	1.11503	5.32004	1.06019746260867e-16	ALPL	alkaline phosphatase, biomineralization associated [Source:HGNC Symbol;Acc:HGNC:438]
ENSG00000225698	Breast female-biased genes	4.97926	-1.97241	1.06840854565689e-52	IGHV3-72	immunoglobulin heavy variable 3-72 [Source:HGNC Symbol;Acc:HGNC:5622]
ENSG00000165794	Breast female-biased genes	1.66135	-3.02461	1.07100791198556e-19	SLC39A2	solute carrier family 39 member 2 [Source:HGNC Symbol;Acc:HGNC:17127]
ENSG00000137747	Breast female-biased genes	1.7333	1.71613	1.08303902903918e-17	TMPRSS13	transmembrane serine protease 13 [Source:HGNC Symbol;Acc:HGNC:29808]
ENSG00000188833	Breast female-biased genes	1.85656	-1.62308	1.08658161664842e-16	ENTPD8	ectonucleoside triphosphate diphosphohydrolase 8 [Source:HGNC Symbol;Acc:HGNC:24860]
ENSG00000187017	Breast female-biased genes	1.18448	2.01983	1.08799740489326e-07	ESPN	espin [Source:HGNC Symbol;Acc:HGNC:13281]
ENSG00000161055	Breast female-biased genes	2.56191	1.13699	1.11095325813655e-18	SCGB3A1	secretoglobin family 3A member 1 [Source:HGNC Symbol;Acc:HGNC:18384]
ENSG00000274576	Breast female-biased genes	4.45583	-3.07929	1.11464060887336e-37	IGHV2-70	immunoglobulin heavy variable 2-70 [Source:HGNC Symbol;Acc:HGNC:5577]
ENSG00000054179	Breast female-biased genes	1.91419	2.3404	1.11481870840133e-25	ENTPD2	ectonucleoside triphosphate diphosphohydrolase 2 [Source:HGNC Symbol;Acc:HGNC:3364]
ENSG00000177459	Breast female-biased genes	2.03526	-2.96294	1.12385684660812e-25	ERICH5	glutamate rich 5 [Source:HGNC Symbol;Acc:HGNC:26823]
ENSG00000111057	Breast female-biased genes	1.34177	5.44167	1.12929414789339e-08	KRT18	keratin 18 [Source:HGNC Symbol;Acc:HGNC:6430]
ENSG00000151882	Breast female-biased genes	2.37821	4.44771	1.1334618422383e-31	CCL28	C-C motif chemokine ligand 28 [Source:HGNC Symbol;Acc:HGNC:17700]
ENSG00000225950	Breast female-biased genes	3.46484	-0.566881	1.13509257024291e-30	NTF4	neurotrophin 4 [Source:HGNC Symbol;Acc:HGNC:8024]
ENSG00000130545	Breast female-biased genes	1.82083	-0.0889133	1.1481535804076e-12	CRB3	crumbs cell polarity complex component 3 [Source:HGNC Symbol;Acc:HGNC:20237]
ENSG00000221955	Breast female-biased genes	1.26975	1.19474	1.15278987157225e-19	SLC12A8	solute carrier family 12 member 8 [Source:HGNC Symbol;Acc:HGNC:15595]
ENSG00000106078	Breast female-biased genes	1.45312	3.60026	1.15487188193252e-23	COBL	cordon-bleu WH2 repeat protein [Source:HGNC Symbol;Acc:HGNC:22199]
ENSG00000134028	Breast female-biased genes	1.24507	-2.07147	1.15716814992443e-08	ADAMDEC1	ADAM like decysin 1 [Source:HGNC Symbol;Acc:HGNC:16299]
ENSG00000116031	Breast female-biased genes	1.44957	-1.78377	1.15984144726289e-15	CD207	CD207 molecule [Source:HGNC Symbol;Acc:HGNC:17935]
ENSG00000211663	Breast female-biased genes	4.94713	-0.669875	1.17029036832456e-36	IGLV3-19	immunoglobulin lambda variable 3-19 [Source:HGNC Symbol;Acc:HGNC:5903]
ENSG00000211679	Breast female-biased genes	4.0756	2.08634	1.17029036832456e-36	IGLC3	immunoglobulin lambda constant 3 (Kern-Oz+ marker) [Source:HGNC Symbol;Acc:HGNC:5857]
ENSG00000161798	Breast female-biased genes	2.24778	0.338485	1.17480332982191e-13	AQP5	aquaporin 5 [Source:HGNC Symbol;Acc:HGNC:638]
ENSG00000167183	Breast female-biased genes	1.86364	1.40766	1.18424044632468e-11	PRR15L	proline rich 15 like [Source:HGNC Symbol;Acc:HGNC:28149]
ENSG00000109956	Breast female-biased genes	1.791	0.196895	1.19968158128878e-28	B3GAT1	beta-1,3-glucuronyltransferase 1 [Source:HGNC Symbol;Acc:HGNC:921]
ENSG00000108375	Breast female-biased genes	1.82392	1.58232	1.20216634961281e-14	RNF43	ring finger protein 43 [Source:HGNC Symbol;Acc:HGNC:18505]
ENSG00000129354	Breast female-biased genes	1.88748	1.76205	1.20658868570826e-11	AP1M2	adaptor related protein complex 1 subunit mu 2 [Source:HGNC Symbol;Acc:HGNC:558]
ENSG00000163082	Breast female-biased genes	1.34466	1.25866	1.21011994794347e-20	SGPP2	sphingosine-1-phosphate phosphatase 2 [Source:HGNC Symbol;Acc:HGNC:19953]
ENSG00000119888	Breast female-biased genes	2.93401	2.3561	1.21179961913705e-28	EPCAM	epithelial cell adhesion molecule [Source:HGNC Symbol;Acc:HGNC:11529]
ENSG00000211961	Breast female-biased genes	3.74445	-4.33724	1.21450883277582e-39	IGHV1-45	immunoglobulin heavy variable 1-45 [Source:HGNC Symbol;Acc:HGNC:5553]
ENSG00000130768	Breast female-biased genes	1.63841	-0.164385	1.21619414155098e-13	SMPDL3B	sphingomyelin phosphodiesterase acid like 3B [Source:HGNC Symbol;Acc:HGNC:21416]
ENSG00000132465	Breast female-biased genes	4.56912	3.76478	1.21747910168404e-45	JCHAIN	joining chain of multimeric IgA and IgM [Source:HGNC Symbol;Acc:HGNC:5713]
ENSG00000163814	Breast female-biased genes	1.26678	2.85266	1.22163067394567e-17	CDCP1	CUB domain containing protein 1 [Source:HGNC Symbol;Acc:HGNC:24357]
ENSG00000156413	Breast female-biased genes	3.12647	-2.39851	1.22990718871298e-28	FUT6	fucosyltransferase 6 [Source:HGNC Symbol;Acc:HGNC:4017]
ENSG00000211946	Breast female-biased genes	4.43857	-2.35107	1.24212431985058e-43	IGHV3-20	immunoglobulin heavy variable 3-20 [Source:HGNC Symbol;Acc:HGNC:5585]
ENSG00000184564	Breast female-biased genes	1.02575	-0.0427596	1.25043008225775e-06	SLITRK6	SLIT and NTRK like family member 6 [Source:HGNC Symbol;Acc:HGNC:23503]
ENSG00000079385	Breast female-biased genes	1.0765	3.96598	1.25489189280107e-24	CEACAM1	CEA cell adhesion molecule 1 [Source:HGNC Symbol;Acc:HGNC:1814]
ENSG00000211655	Breast female-biased genes	4.62292	-3.71913	1.25816989066081e-41	IGLV1-36	immunoglobulin lambda variable 1-36 [Source:HGNC Symbol;Acc:HGNC:5876]
ENSG00000253313	Breast female-biased genes	2.61763	0.55976	1.26665249521574e-20	C1orf210	chromosome 1 open reading frame 210 [Source:HGNC Symbol;Acc:HGNC:28755]
ENSG00000105523	Breast female-biased genes	2.16902	0.424278	1.26974762511807e-17	FAM83E	family with sequence similarity 83 member E [Source:HGNC Symbol;Acc:HGNC:25972]
ENSG00000183778	Breast female-biased genes	4.15648	-0.532568	1.27455010207408e-27	B3GALT5	beta-1,3-galactosyltransferase 5 [Source:HGNC Symbol;Acc:HGNC:920]
ENSG00000166145	Breast female-biased genes	1.90608	4.41429	1.27473729146576e-14	SPINT1	serine peptidase inhibitor, Kunitz type 1 [Source:HGNC Symbol;Acc:HGNC:11246]
ENSG00000114270	Breast female-biased genes	1.46761	4.98288	1.27691270131738e-15	COL7A1	collagen type VII alpha 1 chain [Source:HGNC Symbol;Acc:HGNC:2214]
ENSG00000211935	Breast female-biased genes	4.45412	-1.93336	1.28404808799915e-29	IGHV1-3	immunoglobulin heavy variable 1-3 [Source:HGNC Symbol;Acc:HGNC:5552]
ENSG00000171219	Breast female-biased genes	2.08404	3.55734	1.28449330016391e-25	CDC42BPG	CDC42 binding protein kinase gamma [Source:HGNC Symbol;Acc:HGNC:29829]
ENSG00000257084	Breast female-biased genes	2.19732	-2.08246	1.29055875354414e-15	MIR200CHG	MIR200C and MIR141 host gene [Source:HGNC Symbol;Acc:HGNC:53161]
ENSG00000157399	Breast female-biased genes	1.3006	-0.464491	1.29680288751907e-13	ARSL	arylsulfatase L [Source:HGNC Symbol;Acc:HGNC:719]
ENSG00000134258	Breast female-biased genes	2.62775	2.04943	1.2978600952983e-13	VTCN1	V-set domain containing T cell activation inhibitor 1 [Source:HGNC Symbol;Acc:HGNC:28873]
ENSG00000111863	Breast female-biased genes	1.64668	-0.627937	1.30062641632737e-25	ADTRP	androgen dependent TFPI regulating protein [Source:HGNC Symbol;Acc:HGNC:21214]
ENSG00000261857	Breast female-biased genes	2.42989	1.08718	1.31451454466204e-29	MIA	MIA SH3 domain containing [Source:HGNC Symbol;Acc:HGNC:7076]
ENSG00000149527	Breast female-biased genes	2.06096	3.6095	1.31611611559209e-21	PLCH2	phospholipase C eta 2 [Source:HGNC Symbol;Acc:HGNC:29037]
ENSG00000166922	Breast female-biased genes	2.07049	0.105912	1.32487400768812e-31	SCG5	secretogranin V [Source:HGNC Symbol;Acc:HGNC:10816]
ENSG00000176387	Breast female-biased genes	1.63209	2.77625	1.34215925658143e-11	HSD11B2	hydroxysteroid 11-beta dehydrogenase 2 [Source:HGNC Symbol;Acc:HGNC:5209]
ENSG00000138101	Breast female-biased genes	1.12508	3.93932	1.3467713978335e-34	DTNB	dystrobrevin beta [Source:HGNC Symbol;Acc:HGNC:3058]
ENSG00000125731	Breast female-biased genes	1.46369	3.22738	1.34755708948988e-22	SH2D3A	SH2 domain containing 3A [Source:HGNC Symbol;Acc:HGNC:16885]
ENSG00000156689	Breast female-biased genes	2.06233	-0.0412497	1.36640311373798e-18	GLYATL2	glycine-N-acyltransferase like 2 [Source:HGNC Symbol;Acc:HGNC:24178]
ENSG00000131037	Breast female-biased genes	1.41665	3.21967	1.37023393830603e-12	EPS8L1	EPS8 signaling adaptor L1 [Source:HGNC Symbol;Acc:HGNC:21295]
ENSG00000134757	Breast female-biased genes	2.86564	1.27008	1.38071324224876e-21	DSG3	desmoglein 3 [Source:HGNC Symbol;Acc:HGNC:3050]
ENSG00000135373	Breast female-biased genes	3.59379	3.7374	1.38214314390083e-25	EHF	ETS homologous factor [Source:HGNC Symbol;Acc:HGNC:3246]
ENSG00000069011	Breast female-biased genes	1.38324	-1.22243	1.3868107477112e-13	PITX1	paired like homeodomain 1 [Source:HGNC Symbol;Acc:HGNC:9004]
ENSG00000188959	Breast female-biased genes	1.2625	0.831914	1.38786914333382e-06	C9orf152	chromosome 9 open reading frame 152 [Source:HGNC Symbol;Acc:HGNC:31455]
ENSG00000167608	Breast female-biased genes	1.13676	3.91396	1.39085903655453e-10	TMC4	transmembrane channel like 4 [Source:HGNC Symbol;Acc:HGNC:22998]
ENSG00000165591	Breast female-biased genes	1.26004	1.40563	1.39293078251002e-14	FAAH2	fatty acid amide hydrolase 2 [Source:HGNC Symbol;Acc:HGNC:26440]
ENSG00000206075	Breast female-biased genes	2.85188	1.42053	1.40788211718897e-23	SERPINB5	serpin family B member 5 [Source:HGNC Symbol;Acc:HGNC:8949]
ENSG00000171346	Breast female-biased genes	4.63504	5.15097	1.42077741900285e-28	KRT15	keratin 15 [Source:HGNC Symbol;Acc:HGNC:6421]
ENSG00000188064	Breast female-biased genes	1.60411	-0.918181	1.42276033627654e-08	WNT7B	Wnt family member 7B [Source:HGNC Symbol;Acc:HGNC:12787]
ENSG00000174607	Breast female-biased genes	2.21493	-0.00688741	1.42372563945127e-24	UGT8	UDP glycosyltransferase 8 [Source:HGNC Symbol;Acc:HGNC:12555]
ENSG00000124813	Breast female-biased genes	1.3581	2.83749	1.42750791699387e-43	RUNX2	RUNX family transcription factor 2 [Source:HGNC Symbol;Acc:HGNC:10472]
ENSG00000131941	Breast female-biased genes	1.10355	3.42201	1.42882948117384e-09	RHPN2	rhophilin Rho GTPase binding protein 2 [Source:HGNC Symbol;Acc:HGNC:19974]
ENSG00000134827	Breast female-biased genes	3.68238	-0.0976229	1.44214030142815e-27	TCN1	transcobalamin 1 [Source:HGNC Symbol;Acc:HGNC:11652]
ENSG00000177106	Breast female-biased genes	1.21671	5.8932	1.44658168022161e-14	EPS8L2	EPS8 signaling adaptor L2 [Source:HGNC Symbol;Acc:HGNC:21296]
ENSG00000260807	Breast female-biased genes	1.52543	3.26032	1.44828087516272e-30	CEROX1	cytoplasmic endogenous regulator of oxidative phosphorylation 1 [Source:HGNC Symbol;Acc:HGNC:53928]
ENSG00000156738	Breast female-biased genes	1.47449	-0.526331	1.44992265611383e-13	MS4A1	membrane spanning 4-domains A1 [Source:HGNC Symbol;Acc:HGNC:7315]
ENSG00000138271	Breast female-biased genes	1.67005	-4.05491	1.45076661967654e-17	GPR87	G protein-coupled receptor 87 [Source:HGNC Symbol;Acc:HGNC:4538]
ENSG00000186832	Breast female-biased genes	1.49296	2.70756	1.45308796412778e-11	KRT16	keratin 16 [Source:HGNC Symbol;Acc:HGNC:6423]
ENSG00000256124	Breast female-biased genes	4.01789	0.548312	1.46422603986868e-28	LINC01152	long intergenic non-protein coding RNA 1152 [Source:HGNC Symbol;Acc:HGNC:16752]
ENSG00000104140	Breast female-biased genes	2.6842	1.39621	1.46729281276086e-25	RHOV	ras homolog family member V [Source:HGNC Symbol;Acc:HGNC:18313]
ENSG00000043039	Breast female-biased genes	3.1597	1.34215	1.47726063075714e-20	BARX2	BARX homeobox 2 [Source:HGNC Symbol;Acc:HGNC:956]
ENSG00000118849	Breast female-biased genes	1.49336	5.07454	1.48075284841316e-15	RARRES1	retinoic acid receptor responder 1 [Source:HGNC Symbol;Acc:HGNC:9867]
ENSG00000172478	Breast female-biased genes	1.55653	-2.56354	1.48163994116079e-11	MAB21L4	mab-21 like 4 [Source:HGNC Symbol;Acc:HGNC:26216]
ENSG00000164251	Breast female-biased genes	1.81712	0.683165	1.4917052761359e-24	F2RL1	F2R like trypsin receptor 1 [Source:HGNC Symbol;Acc:HGNC:3538]
ENSG00000107485	Breast female-biased genes	1.25668	5.39616	1.50016423436187e-09	GATA3	GATA binding protein 3 [Source:HGNC Symbol;Acc:HGNC:4172]
ENSG00000162949	Breast female-biased genes	2.06459	0.385905	1.50565617828593e-12	CAPN13	calpain 13 [Source:HGNC Symbol;Acc:HGNC:16663]
ENSG00000159166	Breast female-biased genes	2.95274	1.48862	1.506887855775e-35	LAD1	ladinin 1 [Source:HGNC Symbol;Acc:HGNC:6472]
ENSG00000179913	Breast female-biased genes	2.32675	0.540318	1.51378540153423e-23	B3GNT3	UDP-GlcNAc:betaGal beta-1,3-N-acetylglucosaminyltransferase 3 [Source:HGNC Symbol;Acc:HGNC:13528]
ENSG00000162896	Breast female-biased genes	4.35514	3.1278	1.52163250340637e-28	PIGR	polymeric immunoglobulin receptor [Source:HGNC Symbol;Acc:HGNC:8968]
ENSG00000289252	Breast female-biased genes	3.29974	-0.545182	1.5226654505637e-18		novel transcript, antisense to KRT17
ENSG00000143001	Breast female-biased genes	2.07598	-1.09932	1.52434274678397e-19	TMEM61	transmembrane protein 61 [Source:HGNC Symbol;Acc:HGNC:27296]
ENSG00000131746	Breast female-biased genes	3.13665	3.44879	1.53441353645821e-22	TNS4	tensin 4 [Source:HGNC Symbol;Acc:HGNC:24352]
ENSG00000112812	Breast female-biased genes	2.16516	1.19674	1.53685225698738e-23	PRSS16	serine protease 16 [Source:HGNC Symbol;Acc:HGNC:9480]
ENSG00000141934	Breast female-biased genes	1.55554	4.04669	1.55048539242728e-29	PLPP2	phospholipid phosphatase 2 [Source:HGNC Symbol;Acc:HGNC:9230]
ENSG00000283000	Breast female-biased genes	3.10806	-1.75445	1.55510785925574e-26	LINC02635	long intergenic non-protein coding RNA 2635 [Source:HGNC Symbol;Acc:HGNC:54118]
ENSG00000211897	Breast female-biased genes	2.75377	1.82294	1.55637117036396e-25	IGHG3	immunoglobulin heavy constant gamma 3 (G3m marker) [Source:HGNC Symbol;Acc:HGNC:5527]
ENSG00000198643	Breast female-biased genes	3.06516	-1.20341	1.55637117036396e-25	FAM3D	FAM3 metabolism regulating signaling molecule D [Source:HGNC Symbol;Acc:HGNC:18665]
ENSG00000211943	Breast female-biased genes	4.86366	-0.452813	1.55802742811784e-41	IGHV3-15	immunoglobulin heavy variable 3-15 [Source:HGNC Symbol;Acc:HGNC:5582]
ENSG00000178828	Breast female-biased genes	3.80572	-3.1188	1.56530243379932e-41	RNF186	ring finger protein 186 [Source:HGNC Symbol;Acc:HGNC:25978]
ENSG00000273802	Breast female-biased genes	1.80844	-0.691913	1.56580704343181e-10	H2BC8	H2B clustered histone 8 [Source:HGNC Symbol;Acc:HGNC:4746]
ENSG00000158014	Breast female-biased genes	1.60505	-2.14657	1.57502922238896e-14	SLC30A2	solute carrier family 30 member 2 [Source:HGNC Symbol;Acc:HGNC:11013]
ENSG00000133134	Breast female-biased genes	1.29665	2.14934	1.59116546667432e-13	BEX2	brain expressed X-linked 2 [Source:HGNC Symbol;Acc:HGNC:30933]
ENSG00000164171	Breast female-biased genes	1.04235	3.73091	1.59342924416679e-18	ITGA2	integrin subunit alpha 2 [Source:HGNC Symbol;Acc:HGNC:6137]
ENSG00000176153	Breast female-biased genes	1.74276	0.00836862	1.60676678236434e-13	GPX2	glutathione peroxidase 2 [Source:HGNC Symbol;Acc:HGNC:4554]
ENSG00000211638	Breast female-biased genes	4.9574	-2.09353	1.60911006211346e-30	IGLV8-61	immunoglobulin lambda variable 8-61 [Source:HGNC Symbol;Acc:HGNC:5931]
ENSG00000162078	Breast female-biased genes	1.5282	1.65464	1.61335978671044e-08	ZG16B	zymogen granule protein 16B [Source:HGNC Symbol;Acc:HGNC:30456]
ENSG00000204175	Breast female-biased genes	2.2989	0.894246	1.62707505274806e-27	GPRIN2	G protein regulated inducer of neurite outgrowth 2 [Source:HGNC Symbol;Acc:HGNC:23730]
ENSG00000148346	Breast female-biased genes	2.5084	1.78248	1.63113026513415e-21	LCN2	lipocalin 2 [Source:HGNC Symbol;Acc:HGNC:6526]
ENSG00000096696	Breast female-biased genes	1.34185	6.13007	1.6337331154915e-12	DSP	desmoplakin [Source:HGNC Symbol;Acc:HGNC:3052]
ENSG00000137699	Breast female-biased genes	2.27298	4.56903	1.64811159027081e-21	TRIM29	tripartite motif containing 29 [Source:HGNC Symbol;Acc:HGNC:17274]
ENSG00000087128	Breast female-biased genes	1.29317	-3.91851	1.66733615928613e-07	TMPRSS11E	transmembrane serine protease 11E [Source:HGNC Symbol;Acc:HGNC:24465]
ENSG00000134765	Breast female-biased genes	1.12561	-2.25031	1.66784897794883e-10	DSC1	desmocollin 1 [Source:HGNC Symbol;Acc:HGNC:3035]
ENSG00000111344	Breast female-biased genes	3.07926	-0.124106	1.66996412432113e-29	RASAL1	RAS protein activator like 1 [Source:HGNC Symbol;Acc:HGNC:9873]
ENSG00000147697	Breast female-biased genes	3.06596	-1.84746	1.67769026331784e-32	GSDMC	gasdermin C [Source:HGNC Symbol;Acc:HGNC:7151]
ENSG00000153563	Breast female-biased genes	2.01161	1.42967	1.68042310033796e-43	CD8A	CD8 subunit alpha [Source:HGNC Symbol;Acc:HGNC:1706]
ENSG00000163141	Breast female-biased genes	1.04177	2.42408	1.69233030892372e-05	BNIPL	BCL2 interacting protein like [Source:HGNC Symbol;Acc:HGNC:16976]
ENSG00000162069	Breast female-biased genes	2.19278	2.27737	1.70914867537016e-12	BICDL2	BICD family like cargo adaptor 2 [Source:HGNC Symbol;Acc:HGNC:33584]
ENSG00000115112	Breast female-biased genes	1.53906	5.34582	1.71683675882861e-10	TFCP2L1	transcription factor CP2 like 1 [Source:HGNC Symbol;Acc:HGNC:17925]
ENSG00000211772	Breast female-biased genes	1.09756	1.56756	1.72176491277991e-20	TRBC2	T cell receptor beta constant 2 [Source:HGNC Symbol;Acc:HGNC:12157]
ENSG00000116824	Breast female-biased genes	1.60535	0.470548	1.73048131853927e-37	CD2	CD2 molecule [Source:HGNC Symbol;Acc:HGNC:1639]
ENSG00000007216	Breast female-biased genes	4.00629	-0.656182	1.73362762604539e-29	SLC13A2	solute carrier family 13 member 2 [Source:HGNC Symbol;Acc:HGNC:10917]
ENSG00000188338	Breast female-biased genes	1.69648	0.185937	1.74868249053355e-19	SLC38A3	solute carrier family 38 member 3 [Source:HGNC Symbol;Acc:HGNC:18044]
ENSG00000165125	Breast female-biased genes	2.40404	0.880572	1.75090350511037e-23	TRPV6	transient receptor potential cation channel subfamily V member 6 [Source:HGNC Symbol;Acc:HGNC:14006]
ENSG00000163435	Breast female-biased genes	2.27886	5.06949	1.77347871176247e-11	ELF3	E74 like ETS transcription factor 3 [Source:HGNC Symbol;Acc:HGNC:3318]
ENSG00000058085	Breast female-biased genes	1.3057	5.07722	1.77738659499563e-19	LAMC2	laminin subunit gamma 2 [Source:HGNC Symbol;Acc:HGNC:6493]
ENSG00000133048	Breast female-biased genes	2.18124	5.38037	1.78735044664622e-18	CHI3L1	chitinase 3 like 1 [Source:HGNC Symbol;Acc:HGNC:1932]
ENSG00000271503	Breast female-biased genes	1.48676	2.05693	1.80792309484707e-27	CCL5	C-C motif chemokine ligand 5 [Source:HGNC Symbol;Acc:HGNC:10632]
ENSG00000272398	Breast female-biased genes	2.01967	5.28683	1.80939917405724e-12	CD24	CD24 molecule [Source:HGNC Symbol;Acc:HGNC:1645]
ENSG00000243466	Breast female-biased genes	4.7181	1.48487	1.81651221665217e-43	IGKV1-5	immunoglobulin kappa variable 1-5 [Source:HGNC Symbol;Acc:HGNC:5741]
ENSG00000143375	Breast female-biased genes	1.97757	2.83484	1.821121411881e-13	CGN	cingulin [Source:HGNC Symbol;Acc:HGNC:17429]
ENSG00000161381	Breast female-biased genes	1.13151	4.83289	1.82733577841915e-21	PLXDC1	plexin domain containing 1 [Source:HGNC Symbol;Acc:HGNC:20945]
ENSG00000205592	Breast female-biased genes	1.01061	-3.78808	1.83193024640015e-06	MUC19	mucin 19, oligomeric (gene/pseudogene) [Source:HGNC Symbol;Acc:HGNC:14362]
ENSG00000128422	Breast female-biased genes	3.90939	5.31979	1.83543232127172e-15	KRT17	keratin 17 [Source:HGNC Symbol;Acc:HGNC:6427]
ENSG00000186081	Breast female-biased genes	3.161	6.53504	1.83605922827121e-19	KRT5	keratin 5 [Source:HGNC Symbol;Acc:HGNC:6442]
ENSG00000197520	Breast female-biased genes	1.35915	-3.33599	1.83928117974492e-14	FAM177B	family with sequence similarity 177 member B [Source:HGNC Symbol;Acc:HGNC:34395]
ENSG00000085552	Breast female-biased genes	1.755	1.70917	1.84123958563783e-13	IGSF9	immunoglobulin superfamily member 9 [Source:HGNC Symbol;Acc:HGNC:18132]
ENSG00000228639	Breast female-biased genes	4.50619	0.145992	1.84356541076689e-32	ROCR	regulator of chondrogenesis RNA [Source:HGNC Symbol;Acc:HGNC:52946]
ENSG00000103067	Breast female-biased genes	1.14704	3.33849	1.85175486604807e-07	ESRP2	epithelial splicing regulatory protein 2 [Source:HGNC Symbol;Acc:HGNC:26152]
ENSG00000135374	Breast female-biased genes	4.61329	1.41486	1.86492467446332e-29	ELF5	E74 like ETS transcription factor 5 [Source:HGNC Symbol;Acc:HGNC:3320]
ENSG00000263429	Breast female-biased genes	1.13656	-2.82233	1.87320361834952e-10	TMEM238L	transmembrane protein 238 like [Source:HGNC Symbol;Acc:HGNC:44356]
ENSG00000163235	Breast female-biased genes	1.82384	1.59548	1.89048319937159e-40	TGFA	transforming growth factor alpha [Source:HGNC Symbol;Acc:HGNC:11765]
ENSG00000164078	Breast female-biased genes	1.32064	2.23303	1.89116453822843e-33	MST1R	macrophage stimulating 1 receptor [Source:HGNC Symbol;Acc:HGNC:7381]
ENSG00000168539	Breast female-biased genes	2.46321	-1.07168	1.91272204117544e-19	CHRM1	cholinergic receptor muscarinic 1 [Source:HGNC Symbol;Acc:HGNC:1950]
ENSG00000179148	Breast female-biased genes	1.66333	-2.10148	1.91610874747782e-21	ALOXE3	arachidonate epidermal lipoxygenase 3 [Source:HGNC Symbol;Acc:HGNC:13743]
ENSG00000117595	Breast female-biased genes	1.66866	4.43872	1.92376013763132e-16	IRF6	interferon regulatory factor 6 [Source:HGNC Symbol;Acc:HGNC:6121]
ENSG00000211896	Breast female-biased genes	2.66241	4.41577	1.92837420628933e-26	IGHG1	immunoglobulin heavy constant gamma 1 (G1m marker) [Source:HGNC Symbol;Acc:HGNC:5525]
ENSG00000242887	Breast female-biased genes	4.23855	-2.58937	1.95658522824921e-47	IGHJ3	immunoglobulin heavy joining 3 [Source:HGNC Symbol;Acc:HGNC:5536]
ENSG00000240864	Breast female-biased genes	5.24774	-1.47163	1.95658522824921e-47	IGKV1-16	immunoglobulin kappa variable 1-16 [Source:HGNC Symbol;Acc:HGNC:5732]
ENSG00000211595	Breast female-biased genes	4.02897	-3.50544	1.96011517715417e-49	IGKJ3	immunoglobulin kappa joining 3 [Source:HGNC Symbol;Acc:HGNC:5721]
ENSG00000242472	Breast female-biased genes	4.39591	-2.5464	1.96200455535135e-49	IGHJ5	immunoglobulin heavy joining 5 [Source:HGNC Symbol;Acc:HGNC:5539]
ENSG00000240671	Breast female-biased genes	4.12475	-3.6527	1.96838448255345e-41	IGKV1-8	immunoglobulin kappa variable 1-8 [Source:HGNC Symbol;Acc:HGNC:5743]
ENSG00000211904	Breast female-biased genes	3.93899	-3.90829	1.96842328151135e-46	IGHJ2	immunoglobulin heavy joining 2 [Source:HGNC Symbol;Acc:HGNC:5534]
ENSG00000189143	Breast female-biased genes	2.23712	4.61279	1.97010969351182e-15	CLDN4	claudin 4 [Source:HGNC Symbol;Acc:HGNC:2046]
ENSG00000243238	Breast female-biased genes	4.98196	-0.899679	1.9737872426875e-40	IGKV2-30	immunoglobulin kappa variable 2-30 [Source:HGNC Symbol;Acc:HGNC:5785]
ENSG00000105929	Breast female-biased genes	3.97444	-2.26886	1.97685131535266e-31	ATP6V0A4	ATPase H+ transporting V0 subunit a4 [Source:HGNC Symbol;Acc:HGNC:866]
ENSG00000270550	Breast female-biased genes	4.61577	-0.249292	1.98013272764096e-39	IGHV3-30	immunoglobulin heavy variable 3-30 [Source:HGNC Symbol;Acc:HGNC:5591]
ENSG00000241294	Breast female-biased genes	5.06972	-1.6114	2.00319101202675e-39	IGKV2-24	immunoglobulin kappa variable 2-24 [Source:HGNC Symbol;Acc:HGNC:5781]
ENSG00000108244	Breast female-biased genes	2.59965	1.70072	2.00366392448978e-16	KRT23	keratin 23 [Source:HGNC Symbol;Acc:HGNC:6438]
ENSG00000006611	Breast female-biased genes	1.86166	-3.08692	2.0086676201126e-15	USH1C	USH1 protein network component harmonin [Source:HGNC Symbol;Acc:HGNC:12597]
ENSG00000104892	Breast female-biased genes	2.77289	-0.452991	2.03878477688001e-22	KLC3	kinesin light chain 3 [Source:HGNC Symbol;Acc:HGNC:20717]
ENSG00000178372	Breast female-biased genes	3.02128	0.342266	2.04060845032404e-24	CALML5	calmodulin like 5 [Source:HGNC Symbol;Acc:HGNC:18180]
ENSG00000039068	Breast female-biased genes	2.16947	3.8839	2.04287940849361e-12	CDH1	cadherin 1 [Source:HGNC Symbol;Acc:HGNC:1748]
ENSG00000166828	Breast female-biased genes	2.26623	1.17774	2.04399974329792e-32	SCNN1G	sodium channel epithelial 1 subunit gamma [Source:HGNC Symbol;Acc:HGNC:10602]
ENSG00000169991	Breast female-biased genes	1.3317	5.26135	2.06949862711829e-25	IFFO2	intermediate filament family orphan 2 [Source:HGNC Symbol;Acc:HGNC:27006]
ENSG00000012223	Breast female-biased genes	2.96874	6.32234	2.06949862711829e-25	LTF	lactotransferrin [Source:HGNC Symbol;Acc:HGNC:6720]
ENSG00000211898	Breast female-biased genes	3.38201	-0.340574	2.06949862711829e-25	IGHD	immunoglobulin heavy constant delta [Source:HGNC Symbol;Acc:HGNC:5480]
ENSG00000162552	Breast female-biased genes	1.17485	1.01047	2.07477707929008e-13	WNT4	Wnt family member 4 [Source:HGNC Symbol;Acc:HGNC:12783]
ENSG00000175315	Breast female-biased genes	1.01702	-1.67532	2.07976328737547e-10	CST6	cystatin E/M [Source:HGNC Symbol;Acc:HGNC:2478]
ENSG00000152766	Breast female-biased genes	1.20809	-1.61189	2.08397977900213e-13	ANKRD22	ankyrin repeat domain 22 [Source:HGNC Symbol;Acc:HGNC:28321]
ENSG00000184012	Breast female-biased genes	3.15804	2.00984	2.08620342103336e-22	TMPRSS2	transmembrane serine protease 2 [Source:HGNC Symbol;Acc:HGNC:11876]
ENSG00000167767	Breast female-biased genes	2.14213	1.79795	2.0898801733026e-16	KRT80	keratin 80 [Source:HGNC Symbol;Acc:HGNC:27056]
ENSG00000251320	Breast female-biased genes	2.20486	-3.1268	2.0898801733026e-16		novel transcript
ENSG00000095739	Breast female-biased genes	1.05386	2.99363	2.09188420995552e-17	BAMBI	BMP and activin membrane bound inhibitor [Source:HGNC Symbol;Acc:HGNC:30251]
ENSG00000148735	Breast female-biased genes	3.58634	2.13451	2.09218463911328e-28	PLEKHS1	pleckstrin homology domain containing S1 [Source:HGNC Symbol;Acc:HGNC:26285]
ENSG00000171199	Breast female-biased genes	4.67797	-2.33578	2.09512760830375e-22	OPRPN	opiorphin prepropeptide [Source:HGNC Symbol;Acc:HGNC:17279]
ENSG00000182580	Breast female-biased genes	2.01253	3.64253	2.0990320338564e-24	EPHB3	EPH receptor B3 [Source:HGNC Symbol;Acc:HGNC:3394]
ENSG00000149418	Breast female-biased genes	1.39651	4.44738	2.09964491360864e-17	ST14	ST14 transmembrane serine protease matriptase [Source:HGNC Symbol;Acc:HGNC:11344]
ENSG00000164695	Breast female-biased genes	1.38293	2.25315	2.10823631249017e-20	CHMP4C	charged multivesicular body protein 4C [Source:HGNC Symbol;Acc:HGNC:30599]
ENSG00000062038	Breast female-biased genes	3.36037	2.65751	2.11622958763978e-35	CDH3	cadherin 3 [Source:HGNC Symbol;Acc:HGNC:1762]
ENSG00000115339	Breast female-biased genes	1.1145	3.25997	2.12355377067012e-16	GALNT3	polypeptide N-acetylgalactosaminyltransferase 3 [Source:HGNC Symbol;Acc:HGNC:4125]
ENSG00000211593	Breast female-biased genes	4.08383	-3.51776	2.14513145575759e-48	IGKJ5	immunoglobulin kappa joining 5 [Source:HGNC Symbol;Acc:HGNC:5723]
ENSG00000211675	Breast female-biased genes	4.57734	2.85799	2.14851069380717e-42	IGLC1	immunoglobulin lambda constant 1 [Source:HGNC Symbol;Acc:HGNC:5855]
ENSG00000189431	Breast female-biased genes	1.60339	0.586279	2.15309944036811e-13	RASSF10	Ras association domain family member 10 [Source:HGNC Symbol;Acc:HGNC:33984]
ENSG00000167754	Breast female-biased genes	3.56417	1.07118	2.16413040637409e-27	KLK5	kallikrein related peptidase 5 [Source:HGNC Symbol;Acc:HGNC:6366]
ENSG00000244575	Breast female-biased genes	5.08865	-1.44579	2.16669704052536e-43	IGKV1-27	immunoglobulin kappa variable 1-27 [Source:HGNC Symbol;Acc:HGNC:5735]
ENSG00000211965	Breast female-biased genes	5.10458	-1.98237	2.16669704052536e-43	IGHV3-49	immunoglobulin heavy variable 3-49 [Source:HGNC Symbol;Acc:HGNC:5607]
ENSG00000131620	Breast female-biased genes	1.14105	5.91841	2.16958158733653e-19	ANO1	anoctamin 1 [Source:HGNC Symbol;Acc:HGNC:21625]
ENSG00000151136	Breast female-biased genes	1.24258	1.89087	2.1763980426879e-20	ABTB3	ankyrin repeat and BTB domain containing 3 [Source:HGNC Symbol;Acc:HGNC:23844]
ENSG00000167286	Breast female-biased genes	1.62722	-0.312599	2.18114901763996e-35	CD3D	CD3 delta subunit of T-cell receptor complex [Source:HGNC Symbol;Acc:HGNC:1673]
ENSG00000102837	Breast female-biased genes	3.54952	1.22155	2.19858168256113e-28	OLFM4	olfactomedin 4 [Source:HGNC Symbol;Acc:HGNC:17190]
ENSG00000105855	Breast female-biased genes	1.56469	4.04489	2.20466391586577e-21	ITGB8	integrin subunit beta 8 [Source:HGNC Symbol;Acc:HGNC:6163]
ENSG00000169562	Breast female-biased genes	1.68494	-1.28435	2.20587768570712e-11	GJB1	gap junction protein beta 1 [Source:HGNC Symbol;Acc:HGNC:4283]
ENSG00000211640	Breast female-biased genes	5.20122	-1.4269	2.21847618226749e-41	IGLV6-57	immunoglobulin lambda variable 6-57 [Source:HGNC Symbol;Acc:HGNC:5927]
ENSG00000161405	Breast female-biased genes	1.37822	1.27853	2.22892842838326e-33	IKZF3	IKAROS family zinc finger 3 [Source:HGNC Symbol;Acc:HGNC:13178]
ENSG00000134755	Breast female-biased genes	1.05686	4.54418	2.25430237843362e-37	DSC2	desmocollin 2 [Source:HGNC Symbol;Acc:HGNC:3036]
ENSG00000132704	Breast female-biased genes	2.98691	-3.09559	2.25430237843362e-37	FCRL2	Fc receptor like 2 [Source:HGNC Symbol;Acc:HGNC:14875]
ENSG00000211934	Breast female-biased genes	4.58158	-0.789615	2.25496663559956e-34	IGHV1-2	immunoglobulin heavy variable 1-2 [Source:HGNC Symbol;Acc:HGNC:5550]
ENSG00000138771	Breast female-biased genes	1.33081	4.09857	2.25607763673206e-09	SHROOM3	shroom family member 3 [Source:HGNC Symbol;Acc:HGNC:30422]
ENSG00000211949	Breast female-biased genes	4.48214	0.981074	2.25986202052316e-40	IGHV3-23	immunoglobulin heavy variable 3-23 [Source:HGNC Symbol;Acc:HGNC:5588]
ENSG00000245857	Breast female-biased genes	2.63295	-2.94512	2.275094809082e-20	GS1-24F4.2	uncharacterized LOC100652791 [Source:NCBI gene (formerly Entrezgene);Acc:100652791]
ENSG00000172818	Breast female-biased genes	1.01941	-1.0426	2.2759441330114e-06	OVOL1	ovo like transcriptional repressor 1 [Source:HGNC Symbol;Acc:HGNC:8525]
ENSG00000102854	Breast female-biased genes	2.21295	-1.94062	2.28896544016637e-22	MSLN	mesothelin [Source:HGNC Symbol;Acc:HGNC:7371]
ENSG00000168143	Breast female-biased genes	2.74617	-1.16889	2.30436720890203e-26	FAM83B	family with sequence similarity 83 member B [Source:HGNC Symbol;Acc:HGNC:21357]
ENSG00000090104	Breast female-biased genes	1.50502	4.41586	2.30668955903982e-20	RGS1	regulator of G protein signaling 1 [Source:HGNC Symbol;Acc:HGNC:9991]
ENSG00000163362	Breast female-biased genes	2.27395	-0.681027	2.30752484778298e-22	INAVA	innate immunity activator [Source:HGNC Symbol;Acc:HGNC:25599]
ENSG00000125398	Breast female-biased genes	1.61169	4.6144	2.30752484778298e-22	SOX9	SRY-box transcription factor 9 [Source:HGNC Symbol;Acc:HGNC:11204]
ENSG00000134716	Breast female-biased genes	1.47529	0.152533	2.32099438096712e-09	CYP2J2	cytochrome P450 family 2 subfamily J member 2 [Source:HGNC Symbol;Acc:HGNC:2634]
ENSG00000211652	Breast female-biased genes	5.11147	-2.54183	2.33657722866199e-42	IGLV7-43	immunoglobulin lambda variable 7-43 [Source:HGNC Symbol;Acc:HGNC:5929]
ENSG00000211651	Breast female-biased genes	4.47368	-0.383966	2.34261746617717e-34	IGLV1-44	immunoglobulin lambda variable 1-44 [Source:HGNC Symbol;Acc:HGNC:5879]
ENSG00000117983	Breast female-biased genes	3.0906	0.92711	2.34341228561817e-32	MUC5B	mucin 5B, oligomeric mucus/gel-forming [Source:HGNC Symbol;Acc:HGNC:7516]
ENSG00000274173	Breast female-biased genes	1.2399	1.29211	2.34891623158859e-08	LINC02967	long intergenic non-protein coding RNA 2967 [Source:HGNC Symbol;Acc:HGNC:56007]
ENSG00000189377	Breast female-biased genes	3.4747	-1.47946	2.35469957535408e-38	CXCL17	C-X-C motif chemokine ligand 17 [Source:HGNC Symbol;Acc:HGNC:19232]
ENSG00000179862	Breast female-biased genes	1.48543	4.40887	2.37425949231986e-25	CITED4	Cbp/p300 interacting transactivator with Glu/Asp rich carboxy-terminal domain 4 [Source:HGNC Symbol;Acc:HGNC:18696]
ENSG00000143153	Breast female-biased genes	1.2648	5.23583	2.38151007321015e-16	ATP1B1	ATPase Na+/K+ transporting subunit beta 1 [Source:HGNC Symbol;Acc:HGNC:804]
ENSG00000137673	Breast female-biased genes	3.9887	2.54456	2.38812335184109e-30	MMP7	matrix metallopeptidase 7 [Source:HGNC Symbol;Acc:HGNC:7174]
ENSG00000102554	Breast female-biased genes	1.06345	4.15224	2.40744571993776e-16	KLF5	KLF transcription factor 5 [Source:HGNC Symbol;Acc:HGNC:6349]
ENSG00000241244	Breast female-biased genes	4.18989	-3.81316	2.41113875187425e-43	IGKV1D-16	immunoglobulin kappa variable 1D-16 [Source:HGNC Symbol;Acc:HGNC:5748]
ENSG00000127152	Breast female-biased genes	1.02211	1.2308	2.41486914150879e-15	BCL11B	BCL11 transcription factor B [Source:HGNC Symbol;Acc:HGNC:13222]
ENSG00000106278	Breast female-biased genes	1.21955	1.69634	2.4230161712673e-13	PTPRZ1	protein tyrosine phosphatase receptor type Z1 [Source:HGNC Symbol;Acc:HGNC:9685]
ENSG00000164749	Breast female-biased genes	2.28054	-1.92245	2.42616633590018e-36	HNF4G	hepatocyte nuclear factor 4 gamma [Source:HGNC Symbol;Acc:HGNC:5026]
ENSG00000129451	Breast female-biased genes	2.1175	0.545677	2.44477729415001e-17	KLK10	kallikrein related peptidase 10 [Source:HGNC Symbol;Acc:HGNC:6358]
ENSG00000137709	Breast female-biased genes	1.88239	0.352892	2.47650667550665e-20	POU2F3	POU class 2 homeobox 3 [Source:HGNC Symbol;Acc:HGNC:19864]
ENSG00000244437	Breast female-biased genes	4.02609	0.59052	2.48657062937245e-40	IGKV3-15	immunoglobulin kappa variable 3-15 [Source:HGNC Symbol;Acc:HGNC:5816]
ENSG00000265190	Breast female-biased genes	2.79671	-0.65878	2.50691576817103e-26	ANXA8	annexin A8 [Source:HGNC Symbol;Acc:HGNC:546]
ENSG00000180818	Breast female-biased genes	1.50293	1.1088	2.52397686925425e-32	HOXC10	homeobox C10 [Source:HGNC Symbol;Acc:HGNC:5122]
ENSG00000167656	Breast female-biased genes	1.66804	-1.577	2.52741061721784e-17	LY6D	lymphocyte antigen 6 family member D [Source:HGNC Symbol;Acc:HGNC:13348]
ENSG00000211678	Breast female-biased genes	4.15631	-2.96135	2.53717198203854e-46	IGLJ3	immunoglobulin lambda joining 3 [Source:HGNC Symbol;Acc:HGNC:5865]
ENSG00000096006	Breast female-biased genes	1.28279	-2.77189	2.54852121874741e-07	CRISP3	cysteine rich secretory protein 3 [Source:HGNC Symbol;Acc:HGNC:16904]
ENSG00000129455	Breast female-biased genes	3.14761	-0.586493	2.56814502129973e-28	KLK8	kallikrein related peptidase 8 [Source:HGNC Symbol;Acc:HGNC:6369]
ENSG00000204618	Breast female-biased genes	2.2769	2.46659	2.58258524253712e-25	RNF39	ring finger protein 39 [Source:HGNC Symbol;Acc:HGNC:18064]
ENSG00000211598	Breast female-biased genes	4.72526	1.30647	2.59553927598805e-39	IGKV4-1	immunoglobulin kappa variable 4-1 [Source:HGNC Symbol;Acc:HGNC:5834]
ENSG00000211933	Breast female-biased genes	4.69319	-2.45803	2.59919916896442e-41	IGHV6-1	immunoglobulin heavy variable 6-1 [Source:HGNC Symbol;Acc:HGNC:5662]
ENSG00000183508	Breast female-biased genes	1.04014	2.92181	2.60528594075669e-22	TENT5C	terminal nucleotidyltransferase 5C [Source:HGNC Symbol;Acc:HGNC:24712]
ENSG00000104413	Breast female-biased genes	2.37595	1.7518	2.61098743994539e-15	ESRP1	epithelial splicing regulatory protein 1 [Source:HGNC Symbol;Acc:HGNC:25966]
ENSG00000211597	Breast female-biased genes	4.30819	-2.2497	2.61812076361226e-46	IGKJ1	immunoglobulin kappa joining 1 [Source:HGNC Symbol;Acc:HGNC:5719]
ENSG00000120471	Breast female-biased genes	2.63925	-1.56224	2.62400371539513e-24	TP53AIP1	tumor protein p53 regulated apoptosis inducing protein 1 [Source:HGNC Symbol;Acc:HGNC:29984]
ENSG00000211942	Breast female-biased genes	4.63531	-3.57709	2.63231767653131e-46	IGHV3-13	immunoglobulin heavy variable 3-13 [Source:HGNC Symbol;Acc:HGNC:5581]
ENSG00000149090	Breast female-biased genes	1.06194	4.22149	2.63631665400387e-14	PAMR1	peptidase domain containing associated with muscle regeneration 1 [Source:HGNC Symbol;Acc:HGNC:24554]
ENSG00000127249	Breast female-biased genes	2.73847	0.831622	2.64197115032399e-34	ATP13A4	ATPase 13A4 [Source:HGNC Symbol;Acc:HGNC:25422]
ENSG00000109205	Breast female-biased genes	2.29834	-4.08521	2.65267997566544e-19	ODAM	odontogenic, ameloblast associated [Source:HGNC Symbol;Acc:HGNC:26043]
ENSG00000211659	Breast female-biased genes	4.3675	-0.537004	2.66184680927112e-33	IGLV3-25	immunoglobulin lambda variable 3-25 [Source:HGNC Symbol;Acc:HGNC:5908]
ENSG00000152669	Breast female-biased genes	2.48072	-0.357023	2.68889511066664e-37	CCNO	cyclin O [Source:HGNC Symbol;Acc:HGNC:18576]
ENSG00000211973	Breast female-biased genes	3.60854	-3.16674	2.71992215203275e-33	IGHV1-69	immunoglobulin heavy variable 1-69 [Source:HGNC Symbol;Acc:HGNC:5558]
ENSG00000237289	Breast female-biased genes	1.95691	-0.376073	2.73151103012643e-25	CKMT1B	creatine kinase, mitochondrial 1B [Source:HGNC Symbol;Acc:HGNC:1995]
ENSG00000158050	Breast female-biased genes	1.29565	2.19283	2.74281593583417e-19	DUSP2	dual specificity phosphatase 2 [Source:HGNC Symbol;Acc:HGNC:3068]
ENSG00000211658	Breast female-biased genes	4.38303	-3.77346	2.7702234926201e-37	IGLV3-27	immunoglobulin lambda variable 3-27 [Source:HGNC Symbol;Acc:HGNC:5910]
ENSG00000211900	Breast female-biased genes	4.09375	-1.80903	2.7751475725313e-45	IGHJ6	immunoglobulin heavy joining 6 [Source:HGNC Symbol;Acc:HGNC:5540]
ENSG00000285128	Breast female-biased genes	1.30613	-3.06187	2.77875081145928e-07		novel transcript
ENSG00000154165	Breast female-biased genes	2.63232	-1.96238	2.78418965701753e-23	GPR15	G protein-coupled receptor 15 [Source:HGNC Symbol;Acc:HGNC:4469]
ENSG00000244116	Breast female-biased genes	4.70978	-0.775509	2.79213804235951e-44	IGKV2-28	immunoglobulin kappa variable 2-28 [Source:HGNC Symbol;Acc:HGNC:5783]
ENSG00000185664	Breast female-biased genes	1.25351	1.89368	2.8062755538111e-08	PMEL	premelanosome protein [Source:HGNC Symbol;Acc:HGNC:10880]
ENSG00000139144	Breast female-biased genes	2.99076	1.19747	2.80643709398411e-30	PIK3C2G	phosphatidylinositol-4-phosphate 3-kinase catalytic subunit type 2 gamma [Source:HGNC Symbol;Acc:HGNC:8973]
ENSG00000211893	Breast female-biased genes	2.60939	3.04139	2.8085988230592e-25	IGHG2	immunoglobulin heavy constant gamma 2 (G2m marker) [Source:HGNC Symbol;Acc:HGNC:5526]
ENSG00000267795	Breast female-biased genes	2.19386	-0.680312	2.82911331657961e-14	SMIM22	small integral membrane protein 22 [Source:HGNC Symbol;Acc:HGNC:48329]
ENSG00000189280	Breast female-biased genes	1.42048	-1.27284	2.83025664858602e-16	GJB5	gap junction protein beta 5 [Source:HGNC Symbol;Acc:HGNC:4287]
ENSG00000273036	Breast female-biased genes	1.34681	-0.601645	2.83159805935923e-11	CYP4F33P	cytochrome P450 family 4 subfamily F member 33, pseudogene [Source:HGNC Symbol;Acc:HGNC:39952]
ENSG00000211966	Breast female-biased genes	5.03074	-0.455548	2.84965983099754e-42	IGHV5-51	immunoglobulin heavy variable 5-51 [Source:HGNC Symbol;Acc:HGNC:5659]
ENSG00000230943	Breast female-biased genes	1.22129	-2.18962	2.86840640112839e-14	LINC02541	long intergenic non-protein coding RNA 2541 [Source:HGNC Symbol;Acc:HGNC:53574]
ENSG00000104332	Breast female-biased genes	1.41253	7.60656	2.90017457269099e-26	SFRP1	secreted frizzled related protein 1 [Source:HGNC Symbol;Acc:HGNC:10776]
ENSG00000196684	Breast female-biased genes	1.43298	0.891145	2.91012470295387e-30	HSH2D	hematopoietic SH2 domain containing [Source:HGNC Symbol;Acc:HGNC:24920]
ENSG00000141655	Breast female-biased genes	1.04514	2.74225	2.91751197884646e-20	TNFRSF11A	TNF receptor superfamily member 11a [Source:HGNC Symbol;Acc:HGNC:11908]
ENSG00000211938	Breast female-biased genes	4.90249	0.104548	2.9187021918043e-42	IGHV3-7	immunoglobulin heavy variable 3-7 [Source:HGNC Symbol;Acc:HGNC:5620]
ENSG00000130598	Breast female-biased genes	1.78706	0.536691	2.92663038131776e-23	TNNI2	troponin I2, fast skeletal type [Source:HGNC Symbol;Acc:HGNC:11946]
ENSG00000261150	Breast female-biased genes	2.04531	0.975778	2.95374677729419e-18	EPPK1	epiplakin 1 [Source:HGNC Symbol;Acc:HGNC:15577]
ENSG00000211669	Breast female-biased genes	4.63867	-1.88242	2.9952476837005e-32	IGLV3-10	immunoglobulin lambda variable 3-10 [Source:HGNC Symbol;Acc:HGNC:5897]
ENSG00000187908	Breast female-biased genes	2.16932	-2.43182	3.01978533757968e-19	DMBT1	deleted in malignant brain tumors 1 [Source:HGNC Symbol;Acc:HGNC:2926]
ENSG00000163534	Breast female-biased genes	1.10266	-3.14077	3.02279197772119e-07	FCRL1	Fc receptor like 1 [Source:HGNC Symbol;Acc:HGNC:18509]
ENSG00000047457	Breast female-biased genes	1.1428	3.42456	3.02525793464677e-12	CP	ceruloplasmin [Source:HGNC Symbol;Acc:HGNC:2295]
ENSG00000142512	Breast female-biased genes	1.6595	1.0258	3.02810113908975e-25	SIGLEC10	sialic acid binding Ig like lectin 10 [Source:HGNC Symbol;Acc:HGNC:15620]
ENSG00000078898	Breast female-biased genes	1.45851	-1.92216	3.04804447710726e-08	BPIFB2	BPI fold containing family B member 2 [Source:HGNC Symbol;Acc:HGNC:16177]
ENSG00000111319	Breast female-biased genes	1.87282	4.80376	3.06006156879025e-21	SCNN1A	sodium channel epithelial 1 subunit alpha [Source:HGNC Symbol;Acc:HGNC:10599]
ENSG00000184731	Breast female-biased genes	1.64196	1.31677	3.06006156879025e-21	FAM110C	family with sequence similarity 110 member C [Source:HGNC Symbol;Acc:HGNC:33340]
ENSG00000211899	Breast female-biased genes	3.87211	3.83588	3.07586175062445e-46	IGHM	immunoglobulin heavy constant mu [Source:HGNC Symbol;Acc:HGNC:5541]
ENSG00000272141	Breast female-biased genes	1.88332	-0.601537	3.08443835013537e-16		novel transcript
ENSG00000131401	Breast female-biased genes	1.10752	0.116611	3.09361827466232e-14	NAPSB	napsin B aspartic peptidase (pseudogene) [Source:HGNC Symbol;Acc:HGNC:13396]
ENSG00000211892	Breast female-biased genes	2.05684	-0.0798743	3.09444652008539e-15	IGHG4	immunoglobulin heavy constant gamma 4 (G4m marker) [Source:HGNC Symbol;Acc:HGNC:5528]
ENSG00000065618	Breast female-biased genes	2.77707	4.31104	3.10545429113985e-22	COL17A1	collagen type XVII alpha 1 chain [Source:HGNC Symbol;Acc:HGNC:2194]
ENSG00000088340	Breast female-biased genes	1.6472	2.19447	3.13240620438833e-35	FER1L4	fer-1 like family member 4 (pseudogene) [Source:HGNC Symbol;Acc:HGNC:15801]
ENSG00000087510	Breast female-biased genes	2.77486	3.45458	3.13341134165275e-28	TFAP2C	transcription factor AP-2 gamma [Source:HGNC Symbol;Acc:HGNC:11744]
ENSG00000158055	Breast female-biased genes	1.22302	-0.936146	3.14784495026423e-16	GRHL3	grainyhead like transcription factor 3 [Source:HGNC Symbol;Acc:HGNC:25839]
ENSG00000211653	Breast female-biased genes	4.924	0.28576	3.15294489428615e-34	IGLV1-40	immunoglobulin lambda variable 1-40 [Source:HGNC Symbol;Acc:HGNC:5877]
ENSG00000113263	Breast female-biased genes	1.04679	1.93876	3.15362038687984e-23	ITK	IL2 inducible T cell kinase [Source:HGNC Symbol;Acc:HGNC:6171]
ENSG00000178882	Breast female-biased genes	1.16399	0.653287	3.15607696689777e-09	RFLNA	refilin A [Source:HGNC Symbol;Acc:HGNC:27051]
ENSG00000163735	Breast female-biased genes	2.19023	-2.58134	3.15816994452237e-22	CXCL5	C-X-C motif chemokine ligand 5 [Source:HGNC Symbol;Acc:HGNC:10642]
ENSG00000134339	Breast female-biased genes	1.65231	5.6158	3.16312287514047e-13	SAA2	serum amyloid A2 [Source:HGNC Symbol;Acc:HGNC:10514]
ENSG00000137843	Breast female-biased genes	1.18461	1.18788	3.17117700394464e-11	PAK6	p21 (RAC1) activated kinase 6 [Source:HGNC Symbol;Acc:HGNC:16061]
ENSG00000181392	Breast female-biased genes	1.28351	1.51751	3.19880317322112e-13	SYNE4	spectrin repeat containing nuclear envelope family member 4 [Source:HGNC Symbol;Acc:HGNC:26703]
ENSG00000160180	Breast female-biased genes	1.11297	2.59433	3.19975049323363e-07	TFF3	trefoil factor 3 [Source:HGNC Symbol;Acc:HGNC:11757]
ENSG00000171462	Breast female-biased genes	1.83542	1.18057	3.20071499066436e-36	DLK2	delta like non-canonical Notch ligand 2 [Source:HGNC Symbol;Acc:HGNC:21113]
ENSG00000124107	Breast female-biased genes	1.34985	4.53009	3.20305804606493e-15	SLPI	secretory leukocyte peptidase inhibitor [Source:HGNC Symbol;Acc:HGNC:11092]
ENSG00000179846	Breast female-biased genes	1.47672	-0.352623	3.21453095238224e-18	NKPD1	NTPase KAP family P-loop domain containing 1 [Source:HGNC Symbol;Acc:HGNC:24739]
ENSG00000184292	Breast female-biased genes	2.11657	5.67771	3.21810968106018e-15	TACSTD2	tumor associated calcium signal transducer 2 [Source:HGNC Symbol;Acc:HGNC:11530]
ENSG00000078114	Breast female-biased genes	1.01513	4.74753	3.23373675774643e-12	NEBL	nebulette [Source:HGNC Symbol;Acc:HGNC:16932]
ENSG00000005001	Breast female-biased genes	2.52072	0.498664	3.25451297829886e-17	PRSS22	serine protease 22 [Source:HGNC Symbol;Acc:HGNC:14368]
ENSG00000148965	Breast female-biased genes	2.05037	0.980192	3.26377185405047e-27	SAA4	serum amyloid A4, constitutive [Source:HGNC Symbol;Acc:HGNC:10516]
ENSG00000115884	Breast female-biased genes	2.12661	4.00861	3.26377185405047e-27	SDC1	syndecan 1 [Source:HGNC Symbol;Acc:HGNC:10658]
ENSG00000111424	Breast female-biased genes	1.62343	4.01037	3.27763375876192e-42	VDR	vitamin D receptor [Source:HGNC Symbol;Acc:HGNC:12679]
ENSG00000211660	Breast female-biased genes	5.30554	0.0334257	3.27763375876192e-42	IGLV2-23	immunoglobulin lambda variable 2-23 [Source:HGNC Symbol;Acc:HGNC:5890]
ENSG00000189120	Breast female-biased genes	1.10858	1.6863	3.28561174656772e-17	SP6	Sp6 transcription factor [Source:HGNC Symbol;Acc:HGNC:14530]
ENSG00000169550	Breast female-biased genes	3.75532	-0.399873	3.30185652331045e-32	MUC15	mucin 15, cell surface associated [Source:HGNC Symbol;Acc:HGNC:14956]
ENSG00000125850	Breast female-biased genes	2.54407	-0.0215669	3.30820185551029e-15	OVOL2	ovo like zinc finger 2 [Source:HGNC Symbol;Acc:HGNC:15804]
ENSG00000157404	Breast female-biased genes	1.99826	5.78156	3.32656699359875e-31	KIT	KIT proto-oncogene, receptor tyrosine kinase [Source:HGNC Symbol;Acc:HGNC:6342]
ENSG00000211611	Breast female-biased genes	4.80328	-3.30159	3.37883028894238e-38	IGKV6-21	immunoglobulin kappa variable 6-21 (non-functional) [Source:HGNC Symbol;Acc:HGNC:5836]
ENSG00000157368	Breast female-biased genes	1.34659	3.04441	3.39150058495593e-19	IL34	interleukin 34 [Source:HGNC Symbol;Acc:HGNC:28529]
ENSG00000203499	Breast female-biased genes	1.87241	1.11287	3.41290534939322e-16	IQANK1	IQ motif and ankyrin repeat containing 1 [Source:HGNC Symbol;Acc:HGNC:49576]
ENSG00000149295	Breast female-biased genes	2.13925	0.133953	3.41660380953825e-28	DRD2	dopamine receptor D2 [Source:HGNC Symbol;Acc:HGNC:3023]
ENSG00000211670	Breast female-biased genes	4.28947	-3.14659	3.42548008304418e-37	IGLV3-9	immunoglobulin lambda variable 3-9 [Source:HGNC Symbol;Acc:HGNC:5918]
ENSG00000239975	Breast female-biased genes	4.08718	-4.05822	3.42868956262737e-47	IGKV1D-33	immunoglobulin kappa variable 1D-33 [Source:HGNC Symbol;Acc:HGNC:5753]
ENSG00000211976	Breast female-biased genes	4.22658	-2.41386	3.43514866838119e-45	IGHV3-73	immunoglobulin heavy variable 3-73 [Source:HGNC Symbol;Acc:HGNC:5623]
ENSG00000267259	Breast female-biased genes	2.41247	-0.873981	3.44665110631668e-15	ERVE-1	endogenous retrovirus group E member 1 [Source:HGNC Symbol;Acc:HGNC:14602]
ENSG00000211968	Breast female-biased genes	4.08007	-4.21888	3.45396636719204e-41	IGHV1-58	immunoglobulin heavy variable 1-58 [Source:HGNC Symbol;Acc:HGNC:5555]
ENSG00000188042	Breast female-biased genes	1.15039	5.38828	3.46364507346402e-21	ARL4C	ARF like GTPase 4C [Source:HGNC Symbol;Acc:HGNC:698]
ENSG00000101213	Breast female-biased genes	1.00298	1.39986	3.48227707183583e-11	PTK6	protein tyrosine kinase 6 [Source:HGNC Symbol;Acc:HGNC:9617]
ENSG00000088726	Breast female-biased genes	1.69602	-1.79962	3.51618236047344e-17	TMEM40	transmembrane protein 40 [Source:HGNC Symbol;Acc:HGNC:25620]
ENSG00000089356	Breast female-biased genes	2.15419	3.44682	3.53745951260357e-19	FXYD3	FXYD domain containing ion transport regulator 3 [Source:HGNC Symbol;Acc:HGNC:4027]
ENSG00000178363	Breast female-biased genes	3.51813	-3.6709	3.55578353982914e-42	CALML3	calmodulin like 3 [Source:HGNC Symbol;Acc:HGNC:1452]
ENSG00000243264	Breast female-biased genes	5.03915	-3.13685	3.55814083032172e-45	IGKV2D-29	immunoglobulin kappa variable 2D-29 [Source:HGNC Symbol;Acc:HGNC:5800]
ENSG00000171124	Breast female-biased genes	2.29786	-1.25156	3.56316468514512e-21	FUT3	fucosyltransferase 3 (Lewis blood group) [Source:HGNC Symbol;Acc:HGNC:4014]
ENSG00000213578	Breast female-biased genes	1.15481	-2.73502	3.56828655555711e-09	CPLX3	complexin 3 [Source:HGNC Symbol;Acc:HGNC:27652]
ENSG00000278196	Breast female-biased genes	5.17855	-0.160905	3.58045826404758e-41	IGLV2-8	immunoglobulin lambda variable 2-8 [Source:HGNC Symbol;Acc:HGNC:5895]
ENSG00000137203	Breast female-biased genes	1.67773	3.18532	3.58202862952578e-10	TFAP2A	transcription factor AP-2 alpha [Source:HGNC Symbol;Acc:HGNC:11742]
ENSG00000157992	Breast female-biased genes	1.4813	2.39948	3.60532847465582e-22	KRTCAP3	keratinocyte associated protein 3 [Source:HGNC Symbol;Acc:HGNC:28943]
ENSG00000211596	Breast female-biased genes	4.41202	-2.66214	3.60883355972218e-50	IGKJ2	immunoglobulin kappa joining 2 [Source:HGNC Symbol;Acc:HGNC:5720]
ENSG00000110195	Breast female-biased genes	4.29093	-0.234998	3.61421447542268e-39	FOLR1	folate receptor alpha [Source:HGNC Symbol;Acc:HGNC:3791]
ENSG00000007062	Breast female-biased genes	3.57491	2.4571	3.62334144258976e-30	PROM1	prominin 1 [Source:HGNC Symbol;Acc:HGNC:9454]
ENSG00000164142	Breast female-biased genes	1.77215	2.73579	3.62555704217341e-22	FHIP1A	FHF complex subunit HOOK interacting protein 1A [Source:HGNC Symbol;Acc:HGNC:34237]
ENSG00000255026	Breast female-biased genes	1.25549	2.10407	3.62918882688277e-09		novel transcript
ENSG00000151364	Breast female-biased genes	1.4271	1.1721	3.64734675126637e-31	KCTD14	potassium channel tetramerization domain containing 14 [Source:HGNC Symbol;Acc:HGNC:23295]
ENSG00000180535	Breast female-biased genes	2.48633	-1.3139	3.69091018923313e-34	BHLHA15	basic helix-loop-helix family member a15 [Source:HGNC Symbol;Acc:HGNC:22265]
ENSG00000162739	Breast female-biased genes	1.25395	0.292272	3.70726059160972e-21	SLAMF6	SLAM family member 6 [Source:HGNC Symbol;Acc:HGNC:21392]
ENSG00000213809	Breast female-biased genes	1.34441	-0.690513	3.71388286944139e-25	KLRK1	killer cell lectin like receptor K1 [Source:HGNC Symbol;Acc:HGNC:18788]
ENSG00000211677	Breast female-biased genes	3.97022	2.95856	3.73132008775565e-43	IGLC2	immunoglobulin lambda constant 2 [Source:HGNC Symbol;Acc:HGNC:5856]
ENSG00000145040	Breast female-biased genes	1.33755	-2.3619	3.73149975734787e-10	UCN2	urocortin 2 [Source:HGNC Symbol;Acc:HGNC:18414]
ENSG00000136573	Breast female-biased genes	1.51348	-1.52122	3.73353039895465e-21	BLK	BLK proto-oncogene, Src family tyrosine kinase [Source:HGNC Symbol;Acc:HGNC:1057]
ENSG00000153551	Breast female-biased genes	1.02172	4.91952	3.7438290515599e-31	CMTM7	CKLF like MARVEL transmembrane domain containing 7 [Source:HGNC Symbol;Acc:HGNC:19178]
ENSG00000124939	Breast female-biased genes	2.72386	-0.723887	3.75529621278984e-14	SCGB2A1	secretoglobin family 2A member 1 [Source:HGNC Symbol;Acc:HGNC:7051]
ENSG00000165905	Breast female-biased genes	2.77124	1.03614	3.76607217029567e-30	LARGE2	LARGE xylosyl- and glucuronyltransferase 2 [Source:HGNC Symbol;Acc:HGNC:16522]
ENSG00000168685	Breast female-biased genes	1.71151	3.13114	3.76736336594406e-40	IL7R	interleukin 7 receptor [Source:HGNC Symbol;Acc:HGNC:6024]
ENSG00000240041	Breast female-biased genes	4.49356	-0.920295	3.76875124200036e-44	IGHJ4	immunoglobulin heavy joining 4 [Source:HGNC Symbol;Acc:HGNC:5538]
ENSG00000205420	Breast female-biased genes	1.32009	0.396896	3.77928720008357e-08	KRT6A	keratin 6A [Source:HGNC Symbol;Acc:HGNC:6443]
ENSG00000143556	Breast female-biased genes	1.18714	-3.56501	3.80352467291296e-08	S100A7	S100 calcium binding protein A7 [Source:HGNC Symbol;Acc:HGNC:10497]
ENSG00000158125	Breast female-biased genes	2.55134	0.994468	3.82569567214639e-29	XDH	xanthine dehydrogenase [Source:HGNC Symbol;Acc:HGNC:12805]
ENSG00000122877	Breast female-biased genes	1.01064	3.14448	3.83042078008225e-10	EGR2	early growth response 2 [Source:HGNC Symbol;Acc:HGNC:3239]
ENSG00000169435	Breast female-biased genes	3.07778	0.694477	3.83669425656075e-35	RASSF6	Ras association domain family member 6 [Source:HGNC Symbol;Acc:HGNC:20796]
ENSG00000052344	Breast female-biased genes	3.45679	2.04727	3.85969320123687e-29	PRSS8	serine protease 8 [Source:HGNC Symbol;Acc:HGNC:9491]
ENSG00000184709	Breast female-biased genes	2.11511	-0.330364	3.88138021105277e-09	LRRC26	leucine rich repeat containing 26 [Source:HGNC Symbol;Acc:HGNC:31409]
ENSG00000134709	Breast female-biased genes	1.58731	2.02712	3.88594354156997e-14	HOOK1	hook microtubule tethering protein 1 [Source:HGNC Symbol;Acc:HGNC:19884]
ENSG00000211967	Breast female-biased genes	4.51035	-2.29118	3.88611092898406e-44	IGHV3-53	immunoglobulin heavy variable 3-53 [Source:HGNC Symbol;Acc:HGNC:5610]
ENSG00000115363	Breast female-biased genes	1.44264	0.681433	3.89973984049968e-25	EVA1A	eva-1 homolog A, regulator of programmed cell death [Source:HGNC Symbol;Acc:HGNC:25816]
ENSG00000155760	Breast female-biased genes	1.16338	5.21892	3.91854228931554e-27	FZD7	frizzled class receptor 7 [Source:HGNC Symbol;Acc:HGNC:4045]
ENSG00000287906	Breast female-biased genes	2.08317	-0.620543	3.9267771100549e-13	NA	NA
ENSG00000240382	Breast female-biased genes	5.00344	-1.5594	3.92921708017346e-44	IGKV1-17	immunoglobulin kappa variable 1-17 [Source:HGNC Symbol;Acc:HGNC:5733]
ENSG00000100558	Breast female-biased genes	1.40063	-0.614365	3.95486632191201e-16	PLEK2	pleckstrin 2 [Source:HGNC Symbol;Acc:HGNC:19238]
ENSG00000264230	Breast female-biased genes	3.28921	-0.499763	3.95896721160405e-27	ANXA8L1	annexin A8 like 1 [Source:HGNC Symbol;Acc:HGNC:23334]
ENSG00000101311	Breast female-biased genes	1.32313	0.684365	3.96656087137992e-14	FERMT1	FERM domain containing kindlin 1 [Source:HGNC Symbol;Acc:HGNC:15889]
ENSG00000100170	Breast female-biased genes	3.72303	0.318547	3.98669698372124e-33	SLC5A1	solute carrier family 5 member 1 [Source:HGNC Symbol;Acc:HGNC:11036]
ENSG00000211964	Breast female-biased genes	4.56939	-0.734334	4.01103429511378e-39	IGHV3-48	immunoglobulin heavy variable 3-48 [Source:HGNC Symbol;Acc:HGNC:5606]
ENSG00000242076	Breast female-biased genes	5.01979	-1.57319	4.02185438834302e-46	IGKV1-33	immunoglobulin kappa variable 1-33 [Source:HGNC Symbol;Acc:HGNC:5737]
ENSG00000188505	Breast female-biased genes	2.07672	-0.334355	4.02738710144608e-18	NCCRP1	NCCRP1, F-box associated domain containing [Source:HGNC Symbol;Acc:HGNC:33739]
ENSG00000167964	Breast female-biased genes	1.1008	-0.0539511	4.05011864197543e-10	RAB26	RAB26, member RAS oncogene family [Source:HGNC Symbol;Acc:HGNC:14259]
ENSG00000064655	Breast female-biased genes	1.08169	4.30098	4.05036524793202e-43	EYA2	EYA transcriptional coactivator and phosphatase 2 [Source:HGNC Symbol;Acc:HGNC:3520]
ENSG00000167880	Breast female-biased genes	1.19034	2.86401	4.05248556326229e-15	EVPL	envoplakin [Source:HGNC Symbol;Acc:HGNC:3503]
ENSG00000170421	Breast female-biased genes	1.76587	6.16574	4.05590817974585e-12	KRT8	keratin 8 [Source:HGNC Symbol;Acc:HGNC:6446]
ENSG00000167653	Breast female-biased genes	1.13984	-0.623762	4.09547400914018e-14	PSCA	prostate stem cell antigen [Source:HGNC Symbol;Acc:HGNC:9500]
ENSG00000135480	Breast female-biased genes	2.70258	5.69582	4.11837140966057e-21	KRT7	keratin 7 [Source:HGNC Symbol;Acc:HGNC:6445]
ENSG00000113430	Breast female-biased genes	2.34854	0.622327	4.17556989115257e-17	IRX4	iroquois homeobox 4 [Source:HGNC Symbol;Acc:HGNC:6129]
ENSG00000197506	Breast female-biased genes	3.14692	2.4459	4.17862339275989e-28	SLC28A3	solute carrier family 28 member 3 [Source:HGNC Symbol;Acc:HGNC:16484]
ENSG00000268307	Breast female-biased genes	1.37242	-3.4902	4.20355872579508e-11	LINC02560	long intergenic non-protein coding RNA 2560 [Source:HGNC Symbol;Acc:HGNC:53600]
ENSG00000211650	Breast female-biased genes	4.9694	-3.33162	4.22972255524174e-38	IGLV5-45	immunoglobulin lambda variable 5-45 [Source:HGNC Symbol;Acc:HGNC:5924]
ENSG00000243955	Breast female-biased genes	1.95912	-0.724717	4.23954535270165e-11	GSTA1	glutathione S-transferase alpha 1 [Source:HGNC Symbol;Acc:HGNC:4626]
ENSG00000211962	Breast female-biased genes	4.72769	-1.26313	4.24282276463315e-37	IGHV1-46	immunoglobulin heavy variable 1-46 [Source:HGNC Symbol;Acc:HGNC:5554]
ENSG00000211666	Breast female-biased genes	4.45277	1.49462	4.25812088757282e-36	IGLV2-14	immunoglobulin lambda variable 2-14 [Source:HGNC Symbol;Acc:HGNC:5888]
ENSG00000142273	Breast female-biased genes	2.13886	0.449976	4.26791362046332e-13	CBLC	Cbl proto-oncogene C [Source:HGNC Symbol;Acc:HGNC:15961]
ENSG00000124102	Breast female-biased genes	1.70989	-0.587337	4.27148576992626e-09	PI3	peptidase inhibitor 3 [Source:HGNC Symbol;Acc:HGNC:8947]
ENSG00000143365	Breast female-biased genes	1.56576	3.06699	4.2756369388054e-16	RORC	RAR related orphan receptor C [Source:HGNC Symbol;Acc:HGNC:10260]
ENSG00000104783	Breast female-biased genes	2.30602	3.36984	4.28245251098075e-38	KCNN4	potassium calcium-activated channel subfamily N member 4 [Source:HGNC Symbol;Acc:HGNC:6293]
ENSG00000145506	Breast female-biased genes	1.13898	2.33403	4.2866779974836e-11	NKD2	NKD inhibitor of WNT signaling pathway 2 [Source:HGNC Symbol;Acc:HGNC:17046]
ENSG00000211905	Breast female-biased genes	3.67764	-4.40726	4.28681370926627e-49	IGHJ1	immunoglobulin heavy joining 1 [Source:HGNC Symbol;Acc:HGNC:5532]
ENSG00000211594	Breast female-biased genes	4.38184	-2.98013	4.28681370926627e-49	IGKJ4	immunoglobulin kappa joining 4 [Source:HGNC Symbol;Acc:HGNC:5722]
ENSG00000157765	Breast female-biased genes	4.00376	1.66672	4.31701243252528e-27	SLC34A2	solute carrier family 34 member 2 [Source:HGNC Symbol;Acc:HGNC:11020]
ENSG00000239855	Breast female-biased genes	4.67362	-1.96007	4.32911930240948e-39	IGKV1-6	immunoglobulin kappa variable 1-6 [Source:HGNC Symbol;Acc:HGNC:5742]
ENSG00000241351	Breast female-biased genes	4.65127	0.927659	4.32911930240948e-39	IGKV3-11	immunoglobulin kappa variable 3-11 [Source:HGNC Symbol;Acc:HGNC:5815]
ENSG00000211637	Breast female-biased genes	5.13819	-1.91238	4.33603240336414e-38	IGLV4-69	immunoglobulin lambda variable 4-69 [Source:HGNC Symbol;Acc:HGNC:5921]
ENSG00000163071	Breast female-biased genes	1.03037	2.8629	4.34410768204867e-35	SPATA18	spermatogenesis associated 18 [Source:HGNC Symbol;Acc:HGNC:29579]
ENSG00000116990	Breast female-biased genes	1.37678	-0.0262081	4.35239200569729e-18	MYCL	MYCL proto-oncogene, bHLH transcription factor [Source:HGNC Symbol;Acc:HGNC:7555]
ENSG00000211668	Breast female-biased genes	5.16656	0.0402871	4.3811939806864e-34	IGLV2-11	immunoglobulin lambda variable 2-11 [Source:HGNC Symbol;Acc:HGNC:5887]
ENSG00000211972	Breast female-biased genes	3.79743	-3.62826	4.40475808766904e-43	IGHV3-66	immunoglobulin heavy variable 3-66 [Source:HGNC Symbol;Acc:HGNC:5619]
ENSG00000174171	Breast female-biased genes	2.56774	1.46119	4.43167446195407e-35		novel transcript, antisense to SPTBN5
ENSG00000105369	Breast female-biased genes	2.62983	-0.0821931	4.43432934247583e-41	CD79A	CD79a molecule [Source:HGNC Symbol;Acc:HGNC:1698]
ENSG00000188910	Breast female-biased genes	1.27009	-1.29385	4.43636321382193e-13	GJB3	gap junction protein beta 3 [Source:HGNC Symbol;Acc:HGNC:4285]
ENSG00000214128	Breast female-biased genes	3.97853	-2.55479	4.44323826162549e-23	TMEM213	transmembrane protein 213 [Source:HGNC Symbol;Acc:HGNC:27220]
ENSG00000211950	Breast female-biased genes	4.52291	-2.66947	4.47230490008708e-41	IGHV1-24	immunoglobulin heavy variable 1-24 [Source:HGNC Symbol;Acc:HGNC:5551]
ENSG00000224373	Breast female-biased genes	4.70957	-0.528328	4.47571088571446e-41	IGHV4-59	immunoglobulin heavy variable 4-59 [Source:HGNC Symbol;Acc:HGNC:5654]
ENSG00000166920	Breast female-biased genes	1.26903	-1.30544	4.48615931384955e-12	C15orf48	chromosome 15 open reading frame 48 [Source:HGNC Symbol;Acc:HGNC:29898]
ENSG00000132744	Breast female-biased genes	2.54615	-3.084	4.49751288446568e-29	ACY3	aminoacylase 3 [Source:HGNC Symbol;Acc:HGNC:24104]
ENSG00000198851	Breast female-biased genes	1.62533	1.20653	4.50041599341131e-39	CD3E	CD3 epsilon subunit of T-cell receptor complex [Source:HGNC Symbol;Acc:HGNC:1674]
ENSG00000133985	Breast female-biased genes	1.03007	2.78694	4.50551799987666e-17	TTC9	tetratricopeptide repeat domain 9 [Source:HGNC Symbol;Acc:HGNC:20267]
ENSG00000280411	Breast female-biased genes	4.10776	-2.08091	4.52652537469149e-37	IGHV1-69D	immunoglobulin heavy variable 1-69D [Source:HGNC Symbol;Acc:HGNC:49601]
ENSG00000175793	Breast female-biased genes	1.76394	2.66139	4.52876173335306e-24	SFN	stratifin [Source:HGNC Symbol;Acc:HGNC:10773]
ENSG00000127585	Breast female-biased genes	1.31171	1.44965	4.56091690207076e-12	FBXL16	F-box and leucine rich repeat protein 16 [Source:HGNC Symbol;Acc:HGNC:14150]
ENSG00000142765	Breast female-biased genes	1.46367	3.21018	4.58568601643395e-19	SYTL1	synaptotagmin like 1 [Source:HGNC Symbol;Acc:HGNC:15584]
ENSG00000086548	Breast female-biased genes	1.76162	-1.26339	4.59634972447359e-19	CEACAM6	CEA cell adhesion molecule 6 [Source:HGNC Symbol;Acc:HGNC:1818]
ENSG00000101443	Breast female-biased genes	2.26805	3.06865	4.59832302582022e-17	WFDC2	WAP four-disulfide core domain 2 [Source:HGNC Symbol;Acc:HGNC:15939]
ENSG00000257671	Breast female-biased genes	2.82531	1.34603	4.59850986005531e-27	KRT7-AS	KRT7 antisense RNA 1 [Source:HGNC Symbol;Acc:HGNC:52643]
ENSG00000170425	Breast female-biased genes	1.27655	0.0316022	4.60176736923792e-26	ADORA2B	adenosine A2b receptor [Source:HGNC Symbol;Acc:HGNC:264]
ENSG00000081059	Breast female-biased genes	1.37583	2.96779	4.6019527127518e-40	TCF7	transcription factor 7 [Source:HGNC Symbol;Acc:HGNC:11639]
ENSG00000196542	Breast female-biased genes	1.22592	-0.716503	4.63303856793171e-08	SPTSSB	serine palmitoyltransferase small subunit B [Source:HGNC Symbol;Acc:HGNC:24045]
ENSG00000135063	Breast female-biased genes	1.02982	5.31771	4.65845015463927e-23	ENTREP1	endosomal transmembrane epsin interactor 1 [Source:HGNC Symbol;Acc:HGNC:24820]
ENSG00000115165	Breast female-biased genes	1.02702	2.32567	4.65867096831219e-22	CYTIP	cytohesin 1 interacting protein [Source:HGNC Symbol;Acc:HGNC:9506]
ENSG00000254395	Breast female-biased genes	3.89823	-3.53477	4.66492509092054e-47	IGHV4-55	immunoglobulin heavy variable 4-55 (pseudogene) [Source:HGNC Symbol;Acc:HGNC:5653]
ENSG00000241755	Breast female-biased genes	5.23832	-1.03407	4.66492509092054e-47	IGKV1-9	immunoglobulin kappa variable 1-9 [Source:HGNC Symbol;Acc:HGNC:5744]
ENSG00000123364	Breast female-biased genes	3.32346	-3.56621	4.66492509092054e-47	HOXC13	homeobox C13 [Source:HGNC Symbol;Acc:HGNC:5125]
ENSG00000172927	Breast female-biased genes	1.88237	2.03331	4.74180005276983e-10	MYEOV	myeloma overexpressed [Source:HGNC Symbol;Acc:HGNC:7563]
ENSG00000173898	Breast female-biased genes	1.18925	3.94691	4.7615504162621e-22	SPTBN2	spectrin beta, non-erythrocytic 2 [Source:HGNC Symbol;Acc:HGNC:11276]
ENSG00000249007	Breast female-biased genes	1.93936	-0.641862	4.7743613299405e-08		novel transcript
ENSG00000159958	Breast female-biased genes	1.69432	-0.317065	4.79953029386242e-25	TNFRSF13C	TNF receptor superfamily member 13C [Source:HGNC Symbol;Acc:HGNC:17755]
ENSG00000211625	Breast female-biased genes	4.89019	-2.59673	4.80203524369121e-47	IGKV3D-20	immunoglobulin kappa variable 3D-20 [Source:HGNC Symbol;Acc:HGNC:5825]
ENSG00000171243	Breast female-biased genes	2.3188	0.768357	4.86574046955775e-17	SOSTDC1	sclerostin domain containing 1 [Source:HGNC Symbol;Acc:HGNC:21748]
ENSG00000086570	Breast female-biased genes	2.12791	2.52391	4.86649502748976e-41	FAT2	FAT atypical cadherin 2 [Source:HGNC Symbol;Acc:HGNC:3596]
ENSG00000211951	Breast female-biased genes	4.83964	-3.24455	4.86730616395085e-45	IGHV2-26	immunoglobulin heavy variable 2-26 [Source:HGNC Symbol;Acc:HGNC:5575]
ENSG00000276775	Breast female-biased genes	4.31806	-1.59942	4.87903937008549e-38	IGHV4-4	immunoglobulin heavy variable 4-4 [Source:HGNC Symbol;Acc:HGNC:5652]
ENSG00000100604	Breast female-biased genes	1.44093	-2.20367	4.89379513203464e-13	CHGA	chromogranin A [Source:HGNC Symbol;Acc:HGNC:1929]
ENSG00000179178	Breast female-biased genes	2.46415	0.815375	4.96085202725511e-19	TMEM125	transmembrane protein 125 [Source:HGNC Symbol;Acc:HGNC:28275]
ENSG00000083307	Breast female-biased genes	2.3798	1.79191	4.98071893853098e-16	GRHL2	grainyhead like transcription factor 2 [Source:HGNC Symbol;Acc:HGNC:2799]
ENSG00000111199	Breast female-biased genes	1.27622	1.87168	4.98134163369328e-22	TRPV4	transient receptor potential cation channel subfamily V member 4 [Source:HGNC Symbol;Acc:HGNC:18083]
ENSG00000135750	Breast female-biased genes	1.11939	1.90251	5.01368959413457e-21	KCNK1	potassium two pore domain channel subfamily K member 1 [Source:HGNC Symbol;Acc:HGNC:6272]
ENSG00000223350	Breast female-biased genes	3.44776	-4.22935	5.04714911909345e-29	IGLV9-49	immunoglobulin lambda variable 9-49 [Source:HGNC Symbol;Acc:HGNC:5933]
ENSG00000134760	Breast female-biased genes	1.40774	-0.345878	5.04861836244464e-15	DSG1	desmoglein 1 [Source:HGNC Symbol;Acc:HGNC:3048]
ENSG00000124935	Breast female-biased genes	2.38271	2.20806	5.07377642669435e-10	SCGB1D2	secretoglobin family 1D member 2 [Source:HGNC Symbol;Acc:HGNC:18396]
ENSG00000211639	Breast female-biased genes	3.86806	-4.28885	5.0816628978927e-29	IGLV4-60	immunoglobulin lambda variable 4-60 [Source:HGNC Symbol;Acc:HGNC:5920]
ENSG00000134240	Breast female-biased genes	2.74949	0.952317	5.09152170806994e-12	HMGCS2	3-hydroxy-3-methylglutaryl-CoA synthase 2 [Source:HGNC Symbol;Acc:HGNC:5008]
ENSG00000006555	Breast female-biased genes	2.45163	0.849213	5.1222775270392e-27	TTC22	tetratricopeptide repeat domain 22 [Source:HGNC Symbol;Acc:HGNC:26067]
ENSG00000163331	Breast female-biased genes	1.42746	-2.6371	5.12936272056041e-16	DAPL1	death associated protein like 1 [Source:HGNC Symbol;Acc:HGNC:21490]
ENSG00000261175	Breast female-biased genes	3.67588	0.372545	5.13428663349223e-36	LINC02188	long intergenic non-protein coding RNA 2188 [Source:HGNC Symbol;Acc:HGNC:53050]
ENSG00000140519	Breast female-biased genes	1.03562	-0.654794	5.24526398066379e-06	RHCG	Rh family C glycoprotein [Source:HGNC Symbol;Acc:HGNC:18140]
ENSG00000289048	Breast female-biased genes	2.45979	-0.904365	5.27122193643242e-16	NA	NA
ENSG00000134317	Breast female-biased genes	1.2318	4.21862	5.30999691838647e-17	GRHL1	grainyhead like transcription factor 1 [Source:HGNC Symbol;Acc:HGNC:17923]
ENSG00000224650	Breast female-biased genes	4.2054	0.0146533	5.34587512717378e-49	IGHV3-74	immunoglobulin heavy variable 3-74 [Source:HGNC Symbol;Acc:HGNC:5624]
ENSG00000211941	Breast female-biased genes	4.85419	-1.26377	5.37565011791709e-46	IGHV3-11	immunoglobulin heavy variable 3-11 [Source:HGNC Symbol;Acc:HGNC:5580]
ENSG00000211956	Breast female-biased genes	3.76201	-1.50774	5.3924449438365e-38	IGHV4-34	immunoglobulin heavy variable 4-34 [Source:HGNC Symbol;Acc:HGNC:5650]
ENSG00000006210	Breast female-biased genes	1.0382	7.55868	5.40985411304741e-13	CX3CL1	C-X3-C motif chemokine ligand 1 [Source:HGNC Symbol;Acc:HGNC:10647]
ENSG00000224041	Breast female-biased genes	3.96021	-3.68686	5.43164533874775e-45	IGKV3D-15	immunoglobulin kappa variable 3D-15 [Source:HGNC Symbol;Acc:HGNC:5824]
ENSG00000243290	Breast female-biased genes	4.92239	-1.65492	5.43164533874775e-45	IGKV1-12	immunoglobulin kappa variable 1-12 [Source:HGNC Symbol;Acc:HGNC:5730]
ENSG00000154080	Breast female-biased genes	2.93656	0.0410913	5.43332756958588e-26	CHST9	carbohydrate sulfotransferase 9 [Source:HGNC Symbol;Acc:HGNC:19898]
ENSG00000050555	Breast female-biased genes	1.36297	2.46225	5.45111069483462e-15	LAMC3	laminin subunit gamma 3 [Source:HGNC Symbol;Acc:HGNC:6494]
ENSG00000138798	Breast female-biased genes	3.37558	0.967009	5.49786107064308e-31	EGF	epidermal growth factor [Source:HGNC Symbol;Acc:HGNC:3229]
ENSG00000168824	Breast female-biased genes	1.55543	1.41608	5.51435038678966e-22	NSG1	neuronal vesicle trafficking associated 1 [Source:HGNC Symbol;Acc:HGNC:18790]
ENSG00000275234	Breast female-biased genes	1.60856	-1.14251	5.53212788124488e-11		novel transcript, antisense to DENND1C
ENSG00000211955	Breast female-biased genes	4.71668	-0.953219	5.53565942613301e-38	IGHV3-33	immunoglobulin heavy variable 3-33 [Source:HGNC Symbol;Acc:HGNC:5596]
ENSG00000156804	Breast female-biased genes	1.26892	6.73	5.53863628772211e-17	FBXO32	F-box protein 32 [Source:HGNC Symbol;Acc:HGNC:16731]
ENSG00000239951	Breast female-biased genes	4.60009	2.02955	5.54182180919059e-41	IGKV3-20	immunoglobulin kappa variable 3-20 [Source:HGNC Symbol;Acc:HGNC:5817]
ENSG00000184588	Breast female-biased genes	1.08766	5.21484	5.56502543642425e-19	PDE4B	phosphodiesterase 4B [Source:HGNC Symbol;Acc:HGNC:8781]
ENSG00000119411	Breast female-biased genes	1.67634	2.17037	5.6897174211555e-13	BSPRY	B-box and SPRY domain containing [Source:HGNC Symbol;Acc:HGNC:18232]
ENSG00000185479	Breast female-biased genes	3.15527	1.84905	5.7107401810634e-21	KRT6B	keratin 6B [Source:HGNC Symbol;Acc:HGNC:6444]
ENSG00000073282	Breast female-biased genes	2.84253	2.86972	5.71541147712793e-34	TP63	tumor protein p63 [Source:HGNC Symbol;Acc:HGNC:15979]
ENSG00000232216	Breast female-biased genes	4.48886	-2.23298	5.81138208605937e-43	IGHV3-43	immunoglobulin heavy variable 3-43 [Source:HGNC Symbol;Acc:HGNC:5604]
ENSG00000211644	Breast female-biased genes	4.12266	0.929442	5.83978613069445e-41	IGLV1-51	immunoglobulin lambda variable 1-51 [Source:HGNC Symbol;Acc:HGNC:5882]
ENSG00000116039	Breast female-biased genes	3.03423	-3.32951	5.84555433129155e-29	ATP6V1B1	ATPase H+ transporting V1 subunit B1 [Source:HGNC Symbol;Acc:HGNC:853]
ENSG00000129151	Breast female-biased genes	3.70106	0.816944	5.86250214712446e-34	BBOX1	gamma-butyrobetaine hydroxylase 1 [Source:HGNC Symbol;Acc:HGNC:964]
ENSG00000187867	Breast female-biased genes	2.05796	-0.942459	5.93187079562847e-22	PALM3	paralemmin 3 [Source:HGNC Symbol;Acc:HGNC:33274]
ENSG00000170561	Breast female-biased genes	1.06803	4.9409	5.93187079562847e-22	IRX2	iroquois homeobox 2 [Source:HGNC Symbol;Acc:HGNC:14359]
ENSG00000176092	Breast female-biased genes	1.32094	-2.48805	6.03629321337353e-15	CRYBG2	crystallin beta-gamma domain containing 2 [Source:HGNC Symbol;Acc:HGNC:17295]
ENSG00000148600	Breast female-biased genes	1.00319	-0.652436	6.06101918114268e-14	CDHR1	cadherin related family member 1 [Source:HGNC Symbol;Acc:HGNC:14550]
ENSG00000163898	Breast female-biased genes	1.56091	0.649622	6.07514991565324e-10	LIPH	lipase H [Source:HGNC Symbol;Acc:HGNC:18483]
ENSG00000174950	Breast female-biased genes	2.977	-0.986844	6.08584674218286e-26	CD164L2	CD164 molecule like 2 [Source:HGNC Symbol;Acc:HGNC:32043]
ENSG00000139044	Breast female-biased genes	1.52229	1.42612	6.08685908664523e-23	B4GALNT3	beta-1,4-N-acetyl-galactosaminyltransferase 3 [Source:HGNC Symbol;Acc:HGNC:24137]
ENSG00000211959	Breast female-biased genes	4.82875	-0.337304	6.16094692830257e-38	IGHV4-39	immunoglobulin heavy variable 4-39 [Source:HGNC Symbol;Acc:HGNC:5651]
ENSG00000211662	Breast female-biased genes	4.37004	0.20048	6.16840776652485e-31	IGLV3-21	immunoglobulin lambda variable 3-21 [Source:HGNC Symbol;Acc:HGNC:5905]
ENSG00000116299	Breast female-biased genes	2.09103	4.19716	6.19137656872712e-12	ELAPOR1	endosome-lysosome associated apoptosis and autophagy regulator 1 [Source:HGNC Symbol;Acc:HGNC:29618]
ENSG00000161249	Breast female-biased genes	1.25844	3.60458	6.22579535378298e-21	DMKN	dermokine [Source:HGNC Symbol;Acc:HGNC:25063]
ENSG00000183421	Breast female-biased genes	2.86843	1.60434	6.2399124637358e-24	RIPK4	receptor interacting serine/threonine kinase 4 [Source:HGNC Symbol;Acc:HGNC:496]
ENSG00000164434	Breast female-biased genes	3.04577	-1.60313	6.24169259166298e-22	FABP7	fatty acid binding protein 7 [Source:HGNC Symbol;Acc:HGNC:3562]
ENSG00000124839	Breast female-biased genes	1.20023	2.0204	6.25071836624652e-08	RAB17	RAB17, member RAS oncogene family [Source:HGNC Symbol;Acc:HGNC:16523]
ENSG00000131668	Breast female-biased genes	2.45567	-2.80392	6.27501025057907e-23	BARX1	BARX homeobox 1 [Source:HGNC Symbol;Acc:HGNC:955]
ENSG00000117115	Breast female-biased genes	2.49305	3.65713	6.28101317582389e-37	PADI2	peptidyl arginine deiminase 2 [Source:HGNC Symbol;Acc:HGNC:18341]
ENSG00000211649	Breast female-biased genes	5.03383	-2.15413	6.2839448805749e-36	IGLV7-46	immunoglobulin lambda variable 7-46 [Source:HGNC Symbol;Acc:HGNC:5930]
ENSG00000251546	Breast female-biased genes	4.10929	-3.19716	6.3498919599881e-46	IGKV1D-39	immunoglobulin kappa variable 1D-39 [Source:HGNC Symbol;Acc:HGNC:5756]
ENSG00000282639	Breast female-biased genes	4.24121	-3.15105	6.35370462602758e-36	IGHV3-64D	immunoglobulin heavy variable 3-64D [Source:HGNC Symbol;Acc:HGNC:49603]
ENSG00000196878	Breast female-biased genes	1.26327	5.57211	6.39300912441978e-19	LAMB3	laminin subunit beta 3 [Source:HGNC Symbol;Acc:HGNC:6490]
ENSG00000088836	Breast female-biased genes	1.04502	2.84427	6.4150406404701e-16	SLC4A11	solute carrier family 4 member 11 [Source:HGNC Symbol;Acc:HGNC:16438]
ENSG00000182795	Breast female-biased genes	2.83747	1.48267	6.45402874904523e-26	C1orf116	chromosome 1 open reading frame 116 [Source:HGNC Symbol;Acc:HGNC:28667]
ENSG00000070190	Breast female-biased genes	1.41654	1.44965	6.4633669824384e-34	DAPP1	dual adaptor of phosphotyrosine and 3-phosphoinositides 1 [Source:HGNC Symbol;Acc:HGNC:16500]
ENSG00000211890	Breast female-biased genes	5.30016	4.28048	6.47924294464532e-44	IGHA2	immunoglobulin heavy constant alpha 2 (A2m marker) [Source:HGNC Symbol;Acc:HGNC:5479]
ENSG00000136943	Breast female-biased genes	1.95896	-0.387616	6.50630105287932e-21	CTSV	cathepsin V [Source:HGNC Symbol;Acc:HGNC:2538]
ENSG00000249641	Breast female-biased genes	3.7575	-3.91948	6.51370530583923e-46	HOXC13-AS	HOXC13 antisense RNA [Source:HGNC Symbol;Acc:HGNC:43753]
ENSG00000242371	Breast female-biased genes	4.3362	-0.505548	6.54203845525128e-41	IGKV1-39	immunoglobulin kappa variable 1-39 [Source:HGNC Symbol;Acc:HGNC:5740]
ENSG00000275302	Breast female-biased genes	1.0633	0.552929	6.55887352109861e-14	CCL4	C-C motif chemokine ligand 4 [Source:HGNC Symbol;Acc:HGNC:10630]
ENSG00000211937	Breast female-biased genes	4.87902	-0.943109	6.59971790484179e-35	IGHV2-5	immunoglobulin heavy variable 2-5 [Source:HGNC Symbol;Acc:HGNC:5576]
ENSG00000109101	Breast female-biased genes	1.55615	-2.54591	6.63518750739579e-13	FOXN1	forkhead box N1 [Source:HGNC Symbol;Acc:HGNC:12765]
ENSG00000155066	Breast female-biased genes	1.38375	4.49424	6.64882407692836e-12	PROM2	prominin 2 [Source:HGNC Symbol;Acc:HGNC:20685]
ENSG00000182866	Breast female-biased genes	1.10443	1.01643	6.68659536686987e-25	LCK	LCK proto-oncogene, Src family tyrosine kinase [Source:HGNC Symbol;Acc:HGNC:6524]
ENSG00000158220	Breast female-biased genes	1.40756	0.799979	6.68659536686987e-25	ESYT3	extended synaptotagmin 3 [Source:HGNC Symbol;Acc:HGNC:24295]
ENSG00000171345	Breast female-biased genes	2.40319	6.22104	6.68666398783621e-10	KRT19	keratin 19 [Source:HGNC Symbol;Acc:HGNC:6436]
ENSG00000211685	Breast female-biased genes	4.42376	-3.4792	6.6908794889129e-37	IGLC7	immunoglobulin lambda constant 7 [Source:HGNC Symbol;Acc:HGNC:5861]
ENSG00000170549	Breast female-biased genes	1.25758	3.82898	6.69164776618217e-21	IRX1	iroquois homeobox 1 [Source:HGNC Symbol;Acc:HGNC:14358]
ENSG00000211676	Breast female-biased genes	3.90367	-3.60886	6.72131736604015e-48	IGLJ2	immunoglobulin lambda joining 2 [Source:HGNC Symbol;Acc:HGNC:5864]
ENSG00000016391	Breast female-biased genes	1.05192	3.86677	6.74274494212886e-08	CHDH	choline dehydrogenase [Source:HGNC Symbol;Acc:HGNC:24288]
ENSG00000110723	Breast female-biased genes	1.04049	2.51565	6.7433436177986e-15	EXPH5	exophilin 5 [Source:HGNC Symbol;Acc:HGNC:30578]
ENSG00000211970	Breast female-biased genes	4.33827	-2.95422	6.74555599332052e-45	IGHV4-61	immunoglobulin heavy variable 4-61 [Source:HGNC Symbol;Acc:HGNC:5655]
ENSG00000211673	Breast female-biased genes	4.63875	0.0215347	6.75873223447958e-34	IGLV3-1	immunoglobulin lambda variable 3-1 [Source:HGNC Symbol;Acc:HGNC:5896]
ENSG00000113645	Breast female-biased genes	2.04554	3.37703	6.79676225049465e-20	WWC1	WW and C2 domain containing 1 [Source:HGNC Symbol;Acc:HGNC:29435]
ENSG00000026751	Breast female-biased genes	2.05597	0.807631	6.79999902111219e-31	SLAMF7	SLAM family member 7 [Source:HGNC Symbol;Acc:HGNC:21394]
ENSG00000083454	Breast female-biased genes	1.30657	-0.613843	6.82982245421899e-24	P2RX5	purinergic receptor P2X 5 [Source:HGNC Symbol;Acc:HGNC:8536]
ENSG00000211947	Breast female-biased genes	4.43666	-0.49471	6.84450817490587e-36	IGHV3-21	immunoglobulin heavy variable 3-21 [Source:HGNC Symbol;Acc:HGNC:5586]
ENSG00000198286	Breast female-biased genes	1.12331	1.30921	6.87703997490916e-31	CARD11	caspase recruitment domain family member 11 [Source:HGNC Symbol;Acc:HGNC:16393]
ENSG00000095932	Breast female-biased genes	1.96079	-2.16402	6.904578085821e-20	SMIM24	small integral membrane protein 24 [Source:HGNC Symbol;Acc:HGNC:37244]
ENSG00000187583	Breast female-biased genes	1.09219	1.26851	6.90493292243688e-13	PLEKHN1	pleckstrin homology domain containing N1 [Source:HGNC Symbol;Acc:HGNC:25284]
ENSG00000086205	Breast female-biased genes	1.3984	0.995772	6.93823163698135e-19	FOLH1	folate hydrolase 1 [Source:HGNC Symbol;Acc:HGNC:3788]
ENSG00000282651	Breast female-biased genes	4.04317	-3.17454	6.97196629554493e-25	IGHV5-10-1	immunoglobulin heavy variable 5-10-1 [Source:HGNC Symbol;Acc:HGNC:5661]
ENSG00000174946	Breast female-biased genes	1.40429	-0.687431	6.97541020503885e-27	GPR171	G protein-coupled receptor 171 [Source:HGNC Symbol;Acc:HGNC:30057]
ENSG00000094755	Breast female-biased genes	3.7599	4.13346	6.99386853666469e-31	GABRP	gamma-aminobutyric acid type A receptor subunit pi [Source:HGNC Symbol;Acc:HGNC:4089]
ENSG00000211642	Breast female-biased genes	4.7376	-3.09519	6.99386853666469e-31	IGLV10-54	immunoglobulin lambda variable 10-54 [Source:HGNC Symbol;Acc:HGNC:5884]
ENSG00000165799	Breast female-biased genes	2.55467	-1.38941	7.0104405684358e-38	RNASE7	ribonuclease A family member 7 [Source:HGNC Symbol;Acc:HGNC:19278]
ENSG00000099958	Breast female-biased genes	2.73096	-0.959556	7.06993984608251e-43	DERL3	derlin 3 [Source:HGNC Symbol;Acc:HGNC:14236]
ENSG00000143502	Breast female-biased genes	1.67262	1.23209	7.10078411290823e-20	SUSD4	sushi domain containing 4 [Source:HGNC Symbol;Acc:HGNC:25470]
ENSG00000149043	Breast female-biased genes	4.1675	0.512421	7.15496754269449e-32	SYT8	synaptotagmin 8 [Source:HGNC Symbol;Acc:HGNC:19264]
ENSG00000211952	Breast female-biased genes	4.00752	-3.31388	7.20184980894136e-42	IGHV4-28	immunoglobulin heavy variable 4-28 [Source:HGNC Symbol;Acc:HGNC:5645]
ENSG00000162366	Breast female-biased genes	2.52874	1.98032	7.21137653906382e-34	PDZK1IP1	PDZK1 interacting protein 1 [Source:HGNC Symbol;Acc:HGNC:16887]
ENSG00000100146	Breast female-biased genes	2.31152	4.30163	7.21687114536845e-24	SOX10	SRY-box transcription factor 10 [Source:HGNC Symbol;Acc:HGNC:11190]
ENSG00000013725	Breast female-biased genes	1.03869	0.923994	7.28490301874499e-20	CD6	CD6 molecule [Source:HGNC Symbol;Acc:HGNC:1691]
ENSG00000142675	Breast female-biased genes	1.27548	3.25254	7.29577954560227e-14	CNKSR1	connector enhancer of kinase suppressor of Ras 1 [Source:HGNC Symbol;Acc:HGNC:19700]
ENSG00000211751	Breast female-biased genes	1.271	0.350795	7.31527912956672e-20	TRBC1	T cell receptor beta constant 1 [Source:HGNC Symbol;Acc:HGNC:12156]
ENSG00000269981	Breast female-biased genes	1.00864	-0.310805	7.3752017331182e-15		novel pseudogene
ENSG00000178776	Breast female-biased genes	1.95725	-2.02334	7.37662886318921e-12	C5orf46	chromosome 5 open reading frame 46 [Source:HGNC Symbol;Acc:HGNC:33768]
ENSG00000165215	Breast female-biased genes	2.67966	1.78233	7.43139010347735e-16	CLDN3	claudin 3 [Source:HGNC Symbol;Acc:HGNC:2045]
ENSG00000065621	Breast female-biased genes	1.43381	2.48609	7.43898516438979e-16	GSTO2	glutathione S-transferase omega 2 [Source:HGNC Symbol;Acc:HGNC:23064]
ENSG00000103942	Breast female-biased genes	1.40131	4.37024	7.5513259875364e-16	HOMER2	homer scaffold protein 2 [Source:HGNC Symbol;Acc:HGNC:17513]
ENSG00000124205	Breast female-biased genes	4.25338	-0.421424	7.58661025217305e-41	EDN3	endothelin 3 [Source:HGNC Symbol;Acc:HGNC:3178]
ENSG00000020633	Breast female-biased genes	1.4656	3.06512	7.58683554945556e-39	RUNX3	RUNX family transcription factor 3 [Source:HGNC Symbol;Acc:HGNC:10473]
ENSG00000137440	Breast female-biased genes	1.62328	-1.41964	7.74853626724124e-13	FGFBP1	fibroblast growth factor binding protein 1 [Source:HGNC Symbol;Acc:HGNC:19695]
ENSG00000154639	Breast female-biased genes	2.46714	1.37594	7.82473205706165e-26	CXADR	CXADR Ig-like cell adhesion molecule [Source:HGNC Symbol;Acc:HGNC:2559]
ENSG00000185436	Breast female-biased genes	1.97648	1.31095	7.91702443579513e-29	IFNLR1	interferon lambda receptor 1 [Source:HGNC Symbol;Acc:HGNC:18584]
ENSG00000146904	Breast female-biased genes	1.29415	2.68162	7.92752803502213e-21	EPHA1	EPH receptor A1 [Source:HGNC Symbol;Acc:HGNC:3385]
ENSG00000164379	Breast female-biased genes	1.83799	-0.992484	7.98158578664802e-19	FOXQ1	forkhead box Q1 [Source:HGNC Symbol;Acc:HGNC:20951]
ENSG00000163293	Breast female-biased genes	1.33581	0.340611	8.00749525889111e-26	NIPAL1	NIPA like domain containing 1 [Source:HGNC Symbol;Acc:HGNC:27194]
ENSG00000184454	Breast female-biased genes	1.11742	0.681635	8.0139382990038e-08	NCMAP	non-compact myelin associated protein [Source:HGNC Symbol;Acc:HGNC:29332]
ENSG00000231475	Breast female-biased genes	4.55667	-2.27491	8.0235710667327e-47	IGHV4-31	immunoglobulin heavy variable 4-31 [Source:HGNC Symbol;Acc:HGNC:5649]
ENSG00000021300	Breast female-biased genes	1.46371	2.6791	8.0305768539073e-22	PLEKHB1	pleckstrin homology domain containing B1 [Source:HGNC Symbol;Acc:HGNC:19079]
ENSG00000136542	Breast female-biased genes	1.06187	0.541629	8.03938976433486e-10	GALNT5	polypeptide N-acetylgalactosaminyltransferase 5 [Source:HGNC Symbol;Acc:HGNC:4127]
ENSG00000172551	Breast female-biased genes	1.95353	2.24994	8.07218279864681e-05	MUCL1	mucin like 1 [Source:HGNC Symbol;Acc:HGNC:30588]
ENSG00000271857	Breast female-biased genes	1.79041	-0.84332	8.10725699156617e-28		novel transcript, antisense to RUNX2
ENSG00000259459	Breast female-biased genes	2.56823	-0.943721	8.12209218315421e-25	LINC02568	long intergenic non-protein coding RNA 2568 [Source:HGNC Symbol;Acc:HGNC:51430]
ENSG00000141579	Breast female-biased genes	1.64341	1.72919	8.19049795006585e-26	ZNF750	zinc finger protein 750 [Source:HGNC Symbol;Acc:HGNC:25843]
ENSG00000165238	Breast female-biased genes	1.93365	3.34857	8.28971531668498e-23	WNK2	WNK lysine deficient protein kinase 2 [Source:HGNC Symbol;Acc:HGNC:14542]
ENSG00000268104	Breast female-biased genes	3.92397	-0.464739	8.30003051478041e-31	SLC6A14	solute carrier family 6 member 14 [Source:HGNC Symbol;Acc:HGNC:11047]
ENSG00000181617	Breast female-biased genes	3.78706	-0.71068	8.31357986050105e-17	FDCSP	follicular dendritic cell secreted protein [Source:HGNC Symbol;Acc:HGNC:19215]
ENSG00000205076	Breast female-biased genes	1.04656	-3.0727	8.32992112592221e-05	LGALS7	galectin 7 [Source:HGNC Symbol;Acc:HGNC:6568]
ENSG00000170476	Breast female-biased genes	2.88051	0.625438	8.37435015583767e-36	MZB1	marginal zone B and B1 cell specific protein [Source:HGNC Symbol;Acc:HGNC:30125]
ENSG00000134762	Breast female-biased genes	2.49639	2.35776	8.39338817933133e-31	DSC3	desmocollin 3 [Source:HGNC Symbol;Acc:HGNC:3037]
ENSG00000173432	Breast female-biased genes	1.30341	8.2112	8.44275518147297e-11	SAA1	serum amyloid A1 [Source:HGNC Symbol;Acc:HGNC:10513]
ENSG00000105894	Breast female-biased genes	1.95306	3.70853	8.44774930922866e-18	PTN	pleiotrophin [Source:HGNC Symbol;Acc:HGNC:9630]
ENSG00000118322	Breast female-biased genes	1.14842	-2.00451	8.44845785497777e-09	ATP10B	ATPase phospholipid transporting 10B (putative) [Source:HGNC Symbol;Acc:HGNC:13543]
ENSG00000203697	Breast female-biased genes	1.40338	2.52445	8.46156060862826e-11	CAPN8	calpain 8 [Source:HGNC Symbol;Acc:HGNC:1485]
ENSG00000211648	Breast female-biased genes	4.58481	-0.794578	8.46841211389836e-37	IGLV1-47	immunoglobulin lambda variable 1-47 [Source:HGNC Symbol;Acc:HGNC:5880]
ENSG00000184956	Breast female-biased genes	2.12476	0.53398	8.48476729057817e-14	MUC6	mucin 6, oligomeric mucus/gel-forming (gene/pseudogene) [Source:HGNC Symbol;Acc:HGNC:7517]
ENSG00000150556	Breast female-biased genes	2.58912	0.253239	8.5649046840516e-27	LYPD6B	LY6/PLAUR domain containing 6B [Source:HGNC Symbol;Acc:HGNC:27018]
ENSG00000110777	Breast female-biased genes	2.97949	0.544923	8.58806368893772e-49	POU2AF1	POU class 2 homeobox associating factor 1 [Source:HGNC Symbol;Acc:HGNC:9211]
ENSG00000105289	Breast female-biased genes	2.03837	1.71769	8.60656283809452e-16	TJP3	tight junction protein 3 [Source:HGNC Symbol;Acc:HGNC:11829]
ENSG00000139193	Breast female-biased genes	1.75104	-0.29599	8.63740842565923e-48	CD27	CD27 molecule [Source:HGNC Symbol;Acc:HGNC:11922]
ENSG00000211895	Breast female-biased genes	4.98027	6.42319	8.63740842565923e-48	IGHA1	immunoglobulin heavy constant alpha 1 [Source:HGNC Symbol;Acc:HGNC:5478]
ENSG00000211674	Breast female-biased genes	4.06833	-3.24266	8.63740842565923e-48	IGLJ1	immunoglobulin lambda joining 1 [Source:HGNC Symbol;Acc:HGNC:5863]
ENSG00000211592	Breast female-biased genes	4.32857	6.41543	8.63740842565923e-48	IGKC	immunoglobulin kappa constant [Source:HGNC Symbol;Acc:HGNC:5716]
ENSG00000189334	Breast female-biased genes	2.4495	2.10816	8.64140138355437e-30	S100A14	S100 calcium binding protein A14 [Source:HGNC Symbol;Acc:HGNC:18901]
ENSG00000005513	Breast female-biased genes	1.05536	2.06648	8.64720355195607e-15	SOX8	SRY-box transcription factor 8 [Source:HGNC Symbol;Acc:HGNC:11203]
ENSG00000286451	Breast female-biased genes	1.61799	-0.675151	8.66051698651079e-07		novel transcript
ENSG00000141738	Breast female-biased genes	2.04874	3.02778	8.70104984486413e-18	GRB7	growth factor receptor bound protein 7 [Source:HGNC Symbol;Acc:HGNC:4567]
ENSG00000230937	Breast female-biased genes	4.09367	1.54322	8.71511195372505e-31	MIR205HG	MIR205 host gene [Source:HGNC Symbol;Acc:HGNC:43562]
ENSG00000261183	Breast female-biased genes	2.04026	0.287252	8.79443808065729e-16	SPINT1-AS1	SPINT1 antisense RNA 1 [Source:HGNC Symbol;Acc:HGNC:53162]
ENSG00000116661	Breast female-biased genes	1.03403	3.25577	8.88180601727905e-09	FBXO2	F-box protein 2 [Source:HGNC Symbol;Acc:HGNC:13581]
ENSG00000132470	Breast female-biased genes	1.00453	7.22574	8.88477661694992e-14	ITGB4	integrin subunit beta 4 [Source:HGNC Symbol;Acc:HGNC:6158]
ENSG00000164825	Breast female-biased genes	1.91684	1.44475	8.90663705878066e-18	DEFB1	defensin beta 1 [Source:HGNC Symbol;Acc:HGNC:2766]
ENSG00000146411	Breast female-biased genes	1.00427	0.0986199	8.97560936829161e-12	SLC2A12	solute carrier family 2 member 12 [Source:HGNC Symbol;Acc:HGNC:18067]
ENSG00000175707	Breast female-biased genes	2.57354	0.305141	9.00895182738412e-17	KDF1	keratinocyte differentiation factor 1 [Source:HGNC Symbol;Acc:HGNC:26624]
ENSG00000112655	Breast female-biased genes	1.0209	5.06273	9.02293436596557e-14	PTK7	protein tyrosine kinase 7 (inactive) [Source:HGNC Symbol;Acc:HGNC:9618]
ENSG00000163121	Breast female-biased genes	3.31554	-0.825505	9.04095938854073e-33	NEURL3	neuralized E3 ubiquitin protein ligase 3 [Source:HGNC Symbol;Acc:HGNC:25162]
ENSG00000230638	Breast female-biased genes	1.973	-0.896799	9.1389163221317e-18		novel pseudogene
ENSG00000185499	Breast female-biased genes	1.13286	5.17393	9.16065806777462e-09	MUC1	mucin 1, cell surface associated [Source:HGNC Symbol;Acc:HGNC:7508]
ENSG00000167755	Breast female-biased genes	3.4125	-0.476888	9.19366281017464e-27	KLK6	kallikrein related peptidase 6 [Source:HGNC Symbol;Acc:HGNC:6367]
ENSG00000156234	Breast female-biased genes	2.36779	-2.17545	9.27173876096822e-12	CXCL13	C-X-C motif chemokine ligand 13 [Source:HGNC Symbol;Acc:HGNC:10639]
ENSG00000205890	Breast female-biased genes	1.9754	-0.50717	9.28620287494268e-13		novel transcript, antisense to CCDC64B
ENSG00000076864	Breast female-biased genes	1.13577	2.53576	9.31219087817583e-08	RAP1GAP	RAP1 GTPase activating protein [Source:HGNC Symbol;Acc:HGNC:9858]
ENSG00000160182	Breast female-biased genes	2.63931	-2.97757	9.37320048417622e-16	TFF1	trefoil factor 1 [Source:HGNC Symbol;Acc:HGNC:11755]
ENSG00000042980	Breast female-biased genes	1.03266	2.32574	9.39372505923022e-27	ADAM28	ADAM metallopeptidase domain 28 [Source:HGNC Symbol;Acc:HGNC:206]
ENSG00000104055	Breast female-biased genes	1.07747	0.505055	9.41682091575696e-12	TGM5	transglutaminase 5 [Source:HGNC Symbol;Acc:HGNC:11781]
ENSG00000198768	Breast female-biased genes	2.73351	0.379756	9.48693021182657e-23	APCDD1L	APC down-regulated 1 like [Source:HGNC Symbol;Acc:HGNC:26892]
ENSG00000076826	Breast female-biased genes	1.87441	2.24267	9.49270923225251e-12	CAMSAP3	calmodulin regulated spectrin associated protein family member 3 [Source:HGNC Symbol;Acc:HGNC:29307]
ENSG00000143217	Breast female-biased genes	1.96563	2.84311	9.50477182012089e-14	NECTIN4	nectin cell adhesion molecule 4 [Source:HGNC Symbol;Acc:HGNC:19688]
ENSG00000167741	Breast female-biased genes	2.4233	0.894324	9.52389524451867e-18	GGT6	gamma-glutamyltransferase 6 [Source:HGNC Symbol;Acc:HGNC:26891]
ENSG00000144452	Breast female-biased genes	1.41808	-1.92216	9.55903750572621e-10	ABCA12	ATP binding cassette subfamily A member 12 [Source:HGNC Symbol;Acc:HGNC:14637]
ENSG00000167642	Breast female-biased genes	1.38777	4.29449	9.56081797357153e-11	SPINT2	serine peptidase inhibitor, Kunitz type 2 [Source:HGNC Symbol;Acc:HGNC:11247]
ENSG00000174611	Breast female-biased genes	1.08174	0.190592	9.56523682423829e-07	KY	kyphoscoliosis peptidase [Source:HGNC Symbol;Acc:HGNC:26576]
ENSG00000121966	Breast female-biased genes	1.33177	4.72496	9.59493433555532e-32	CXCR4	C-X-C motif chemokine receptor 4 [Source:HGNC Symbol;Acc:HGNC:2561]
ENSG00000211945	Breast female-biased genes	4.51749	-0.644226	9.63283853856488e-38	IGHV1-18	immunoglobulin heavy variable 1-18 [Source:HGNC Symbol;Acc:HGNC:5549]
ENSG00000108846	Breast female-biased genes	1.69134	5.28362	9.64816155007291e-30	ABCC3	ATP binding cassette subfamily C member 3 [Source:HGNC Symbol;Acc:HGNC:54]
ENSG00000065361	Breast female-biased genes	1.09887	4.96126	9.69325303882566e-06	ERBB3	erb-b2 receptor tyrosine kinase 3 [Source:HGNC Symbol;Acc:HGNC:3431]
ENSG00000285933	Breast female-biased genes	2.58639	-1.27332	9.81133100680408e-21	NA	NA
ENSG00000279806	Breast female-biased genes	2.71897	-0.71415	9.83589463823692e-25		TEC
ENSG00000103089	Breast female-biased genes	1.38381	-0.543419	9.83590278714498e-11	FA2H	fatty acid 2-hydroxylase [Source:HGNC Symbol;Acc:HGNC:21197]
ENSG00000186847	Breast female-biased genes	2.94563	6.33447	9.8433873134414e-16	KRT14	keratin 14 [Source:HGNC Symbol;Acc:HGNC:6416]
ENSG00000163739	Breast female-biased genes	1.62637	0.493813	9.92909836111268e-18	CXCL1	C-X-C motif chemokine ligand 1 [Source:HGNC Symbol;Acc:HGNC:4602]

## Sheet: Table S2
p_value	term_size	query_size	intersection_size	precision	recall	term_id	source	term_name	effective_domain_size	source_order	Cluster
6.62121e-16	2032	178	61	0.342697	0.0300197	GO:0009888	GO:BP	tissue development	21026	3733	Female_in_Breast_cluster1
1.54068e-12	4258	188	83	0.441489	0.0194927	GO:0005576	GO:CC	extracellular region	22149	194	Female_in_Breast_cluster1
2.24189e-12	3315	188	71	0.37766	0.0214178	GO:0005615	GO:CC	extracellular space	22149	227	Female_in_Breast_cluster1
4.8172e-12	746	178	33	0.185393	0.0442359	GO:0030855	GO:BP	epithelial cell differentiation	21026	6901	Female_in_Breast_cluster1
4.8172e-12	398	178	25	0.140449	0.0628141	GO:0008544	GO:BP	epidermis development	21026	3178	Female_in_Breast_cluster1
4.8172e-12	1238	178	42	0.235955	0.0339257	GO:0060429	GO:BP	epithelium development	21026	14416	Female_in_Breast_cluster1
4.59659e-11	327	178	22	0.123596	0.0672783	GO:0043588	GO:BP	skin development	21026	10695	Female_in_Breast_cluster1
3.95227e-10	526	188	25	0.132979	0.0475285	GO:0005911	GO:CC	cell-cell junction	22149	426	Female_in_Breast_cluster1
1.25525e-09	5997	178	95	0.533708	0.0158413	GO:0048856	GO:BP	anatomical structure development	21026	12931	Female_in_Breast_cluster1
1.25525e-09	178	178	16	0.0898876	0.0898876	GO:0030216	GO:BP	keratinocyte differentiation	21026	6687	Female_in_Breast_cluster1
1.59224e-09	6553	178	100	0.561798	0.0152602	GO:0032502	GO:BP	developmental process	21026	7558	Female_in_Breast_cluster1
2.13627e-09	253	178	18	0.101124	0.0711462	GO:0009913	GO:BP	epidermal cell differentiation	21026	3754	Female_in_Breast_cluster1
2.20494e-09	4437	178	78	0.438202	0.0175794	GO:0030154	GO:BP	cell differentiation	21026	6654	Female_in_Breast_cluster1
2.20494e-09	4438	178	78	0.438202	0.0175755	GO:0048869	GO:BP	cellular developmental process	21026	12943	Female_in_Breast_cluster1
2.39874e-09	6347	188	97	0.515957	0.0152828	GO:0071944	GO:CC	cell periphery	22149	2725	Female_in_Breast_cluster1
6.55882e-09	5866	188	91	0.484043	0.0155131	GO:0005886	GO:CC	plasma membrane	22149	409	Female_in_Breast_cluster1
7.33491e-09	441	178	22	0.123596	0.0498866	GO:0050673	GO:BP	epithelial cell proliferation	21026	13036	Female_in_Breast_cluster1
1.12224e-08	912	188	30	0.159574	0.0328947	GO:0070161	GO:CC	anchoring junction	22149	2375	Female_in_Breast_cluster1
4.28786e-08	40	111	9	0.0810811	0.225	REAC:R-HSA-9734767	REAC	Developmental Cell Lineages	11004	742	Female_in_Breast_cluster1
4.28786e-08	40	111	9	0.0810811	0.225	REAC:R-HSA-9725554	REAC	Differentiation of Keratinocytes in Interfollicular Epidermis in Mammalian Skin	11004	747	Female_in_Breast_cluster1
8.8282e-21	3315	80	51	0.6375	0.0153846	GO:0005615	GO:CC	extracellular space	22149	227	Female_in_Breast_cluster2
2.10713e-20	2142	80	42	0.525	0.0196078	GO:0043230	GO:CC	extracellular organelle	22149	1844	Female_in_Breast_cluster2
2.10713e-20	2142	80	42	0.525	0.0196078	GO:0065010	GO:CC	extracellular membrane-bounded organelle	22149	2333	Female_in_Breast_cluster2
2.10713e-20	2141	80	42	0.525	0.019617	GO:1903561	GO:CC	extracellular vesicle	22149	3657	Female_in_Breast_cluster2
2.10713e-20	2111	80	42	0.525	0.0198958	GO:0070062	GO:CC	extracellular exosome	22149	2353	Female_in_Breast_cluster2
2.47321e-19	4258	80	54	0.675	0.012682	GO:0005576	GO:CC	extracellular region	22149	194	Female_in_Breast_cluster2
5.68568e-16	4033	80	49	0.6125	0.0121498	GO:0031982	GO:CC	vesicle	22149	1199	Female_in_Breast_cluster2
2.49098e-12	129	63	14	0.222222	0.108527	REAC:R-HSA-6809371	REAC	Formation of the cornified envelope	11004	979	Female_in_Breast_cluster2
3.16836e-10	1238	78	26	0.333333	0.0210016	GO:0060429	GO:BP	epithelium development	21026	14416	Female_in_Breast_cluster2
1.58843e-09	216	63	14	0.222222	0.0648148	REAC:R-HSA-6805567	REAC	Keratinization	11004	1301	Female_in_Breast_cluster2
1.73336e-09	2032	78	31	0.397436	0.0152559	GO:0009888	GO:BP	tissue development	21026	3733	Female_in_Breast_cluster2
1.5318e-08	746	78	19	0.24359	0.0254692	GO:0030855	GO:BP	epithelial cell differentiation	21026	6901	Female_in_Breast_cluster2
3.27475e-08	95	78	9	0.115385	0.0947368	GO:0045103	GO:BP	intermediate filament-based process	21026	11120	Female_in_Breast_cluster2
3.27475e-08	94	78	9	0.115385	0.0957447	GO:0045104	GO:BP	intermediate filament cytoskeleton organization	21026	11121	Female_in_Breast_cluster2
4.07256e-08	6347	80	49	0.6125	0.00772018	GO:0071944	GO:CC	cell periphery	22149	2725	Female_in_Breast_cluster2
9.97234e-08	73	78	8	0.102564	0.109589	GO:0045109	GO:BP	intermediate filament organization	21026	11126	Female_in_Breast_cluster2
1.71224e-07	217	80	10	0.125	0.0460829	GO:0005882	GO:CC	intermediate filament	22149	405	Female_in_Breast_cluster2
2.16564e-07	1530	78	24	0.307692	0.0156863	GO:0007155	GO:BP	cell adhesion	21026	2706	Female_in_Breast_cluster2
6.50074e-07	398	78	13	0.166667	0.0326633	GO:0008544	GO:BP	epidermis development	21026	3178	Female_in_Breast_cluster2
6.64388e-07	253	80	10	0.125	0.0395257	GO:0045111	GO:CC	intermediate filament cytoskeleton	22149	2090	Female_in_Breast_cluster2
1.20365e-27	3315	302	127	0.42053	0.0383107	GO:0005615	GO:CC	extracellular space	22149	227	Epithelial_Secretory_cluster1
1.00408e-24	4258	302	140	0.463576	0.0328793	GO:0005576	GO:CC	extracellular region	22149	194	Epithelial_Secretory_cluster1
9.55211e-21	2111	302	89	0.294702	0.0421601	GO:0070062	GO:CC	extracellular exosome	22149	2353	Epithelial_Secretory_cluster1
1.29679e-20	2142	302	89	0.294702	0.04155	GO:0043230	GO:CC	extracellular organelle	22149	1844	Epithelial_Secretory_cluster1
1.29679e-20	2142	302	89	0.294702	0.04155	GO:0065010	GO:CC	extracellular membrane-bounded organelle	22149	2333	Epithelial_Secretory_cluster1
1.29679e-20	2141	302	89	0.294702	0.0415694	GO:1903561	GO:CC	extracellular vesicle	22149	3657	Epithelial_Secretory_cluster1
2.2714e-17	4033	302	121	0.400662	0.0300025	GO:0031982	GO:CC	vesicle	22149	1199	Epithelial_Secretory_cluster1
6.71159e-17	2032	287	83	0.289199	0.0408465	GO:0009888	GO:BP	tissue development	21026	3733	Epithelial_Secretory_cluster1
4.48616e-16	1238	287	62	0.216028	0.0500808	GO:0060429	GO:BP	epithelium development	21026	14416	Epithelial_Secretory_cluster1
1.35026e-15	6347	302	156	0.516556	0.0245785	GO:0071944	GO:CC	cell periphery	22149	2725	Epithelial_Secretory_cluster1
1.89036e-15	746	287	47	0.163763	0.0630027	GO:0030855	GO:BP	epithelial cell differentiation	21026	6901	Epithelial_Secretory_cluster1
1.44798e-14	398	287	34	0.118467	0.0854271	GO:0008544	GO:BP	epidermis development	21026	3178	Epithelial_Secretory_cluster1
3.27477e-14	5866	302	145	0.480132	0.0247187	GO:0005886	GO:CC	plasma membrane	22149	409	Epithelial_Secretory_cluster1
2.50935e-12	60	302	14	0.0463576	0.233333	GO:0001533	GO:CC	cornified envelope	22149	141	Epithelial_Secretory_cluster1
9.20386e-12	327	287	28	0.097561	0.0856269	GO:0043588	GO:BP	skin development	21026	10695	Epithelial_Secretory_cluster1
3.6087e-10	526	302	31	0.102649	0.0589354	GO:0005911	GO:CC	cell-cell junction	22149	426	Epithelial_Secretory_cluster1
5.73693e-10	253	287	23	0.0801394	0.0909091	GO:0009913	GO:BP	epidermal cell differentiation	21026	3754	Epithelial_Secretory_cluster1
9.55413e-10	129	174	18	0.103448	0.139535	REAC:R-HSA-6809371	REAC	Formation of the cornified envelope	11004	979	Epithelial_Secretory_cluster1
7.6403e-09	1332	302	49	0.162252	0.0367868	GO:0098590	GO:CC	plasma membrane region	22149	3148	Epithelial_Secretory_cluster1
1.53178e-08	474	302	27	0.089404	0.056962	GO:0045177	GO:CC	apical part of cell	22149	2098	Epithelial_Secretory_cluster1
1.20849e-10	2142	28	18	0.642857	0.00840336	GO:0065010	GO:CC	extracellular membrane-bounded organelle	22149	2333	Epithelial_Secretory_cluster2
1.20849e-10	2111	28	18	0.642857	0.00852676	GO:0070062	GO:CC	extracellular exosome	22149	2353	Epithelial_Secretory_cluster2
1.20849e-10	2142	28	18	0.642857	0.00840336	GO:0043230	GO:CC	extracellular organelle	22149	1844	Epithelial_Secretory_cluster2
1.20849e-10	2141	28	18	0.642857	0.00840729	GO:1903561	GO:CC	extracellular vesicle	22149	3657	Epithelial_Secretory_cluster2
2.23346e-08	129	24	8	0.333333	0.0620155	REAC:R-HSA-6809371	REAC	Formation of the cornified envelope	11004	979	Epithelial_Secretory_cluster2
1.06182e-07	4258	28	20	0.714286	0.00469704	GO:0005576	GO:CC	extracellular region	22149	194	Epithelial_Secretory_cluster2
1.21698e-07	3315	28	18	0.642857	0.00542986	GO:0005615	GO:CC	extracellular space	22149	227	Epithelial_Secretory_cluster2
2.07753e-07	217	28	7	0.25	0.0322581	GO:0005882	GO:CC	intermediate filament	22149	405	Epithelial_Secretory_cluster2
2.4112e-07	526	28	9	0.321429	0.0171103	GO:0005911	GO:CC	cell-cell junction	22149	426	Epithelial_Secretory_cluster2
4.19089e-07	253	28	7	0.25	0.027668	GO:0045111	GO:CC	intermediate filament cytoskeleton	22149	2090	Epithelial_Secretory_cluster2
4.19089e-07	24	28	4	0.142857	0.166667	GO:0016327	GO:CC	apicolateral plasma membrane	22149	712	Epithelial_Secretory_cluster2
5.97817e-07	155	28	6	0.214286	0.0387097	GO:0043296	GO:CC	apical junction complex	22149	1865	Epithelial_Secretory_cluster2
6.73934e-07	216	24	8	0.333333	0.037037	REAC:R-HSA-6805567	REAC	Keratinization	11004	1301	Epithelial_Secretory_cluster2
7.28512e-07	3085	27	18	0.666667	0.00583468	GO:0048513	GO:BP	animal organ development	21026	12631	Epithelial_Secretory_cluster2
7.28512e-07	1530	27	14	0.518519	0.00915033	GO:0007155	GO:BP	cell adhesion	21026	2706	Epithelial_Secretory_cluster2
1.25081e-06	88	28	5	0.178571	0.0568182	GO:0016328	GO:CC	lateral plasma membrane	22149	713	Epithelial_Secretory_cluster2
1.34371e-06	4033	28	18	0.642857	0.00446318	GO:0031982	GO:CC	vesicle	22149	1199	Epithelial_Secretory_cluster2
5.5578e-06	976	27	11	0.407407	0.0112705	GO:0098609	GO:BP	cell-cell adhesion	21026	18556	Epithelial_Secretory_cluster2
1.48034e-05	912	28	9	0.321429	0.00986842	GO:0070161	GO:CC	anchoring junction	22149	2375	Epithelial_Secretory_cluster2
3.143e-05	94	27	5	0.185185	0.0531915	GO:0045104	GO:BP	intermediate filament cytoskeleton organization	21026	11121	Epithelial_Secretory_cluster2
1.42123e-08	7322	84	60	0.714286	0.00819448	GO:0032501	GO:BP	multicellular organismal process	21026	7557	Breast_cluster1
1.42123e-08	235	84	13	0.154762	0.0553191	GO:0048705	GO:BP	skeletal system morphogenesis	21026	12795	Breast_cluster1
2.48525e-08	2956	84	37	0.440476	0.0125169	GO:0051239	GO:BP	regulation of multicellular organismal process	21026	13407	Breast_cluster1
3.33661e-08	5997	84	53	0.630952	0.00883775	GO:0048856	GO:BP	anatomical structure development	21026	12931	Breast_cluster1
5.58715e-08	4727	84	46	0.547619	0.00973133	GO:0007275	GO:BP	multicellular organism development	21026	2788	Breast_cluster1
5.58715e-08	93	84	9	0.107143	0.0967742	GO:0048704	GO:BP	embryonic skeletal system morphogenesis	21026	12794	Breast_cluster1
5.58715e-08	6553	84	55	0.654762	0.0083931	GO:0032502	GO:BP	developmental process	21026	7558	Breast_cluster1
9.89819e-08	6264	84	53	0.630952	0.00846105	GO:0048518	GO:BP	positive regulation of biological process	21026	12634	Breast_cluster1
1.54193e-07	5920	84	51	0.607143	0.00861486	GO:0048522	GO:BP	positive regulation of cellular process	21026	12638	Breast_cluster1
1.6197e-07	1042	84	21	0.25	0.0201536	GO:0009887	GO:BP	animal organ morphogenesis	21026	3732	Breast_cluster1
2.06447e-07	1667	84	26	0.309524	0.0155969	GO:0051240	GO:BP	positive regulation of multicellular organismal process	21026	13408	Breast_cluster1
2.40071e-07	4053	84	41	0.488095	0.010116	GO:0048731	GO:BP	system development	21026	12821	Breast_cluster1
4.14513e-07	3597	84	38	0.452381	0.0105644	GO:0009893	GO:BP	positive regulation of metabolic process	21026	3738	Breast_cluster1
4.98543e-07	129	84	9	0.107143	0.0697674	GO:0048706	GO:BP	embryonic skeletal system development	21026	12796	Breast_cluster1
6.68821e-07	540	84	15	0.178571	0.0277778	GO:0001501	GO:BP	skeletal system development	21026	316	Breast_cluster1
9.19216e-07	2713	84	32	0.380952	0.0117951	GO:0009653	GO:BP	anatomical structure morphogenesis	21026	3557	Breast_cluster1
1.22133e-06	101	84	8	0.0952381	0.0792079	GO:0120162	GO:BP	positive regulation of cold-induced thermogenesis	21026	19265	Breast_cluster1
2.73722e-06	6515	84	51	0.607143	0.00782809	GO:0023052	GO:BP	signaling	21026	6607	Breast_cluster1
2.73722e-06	12336	84	73	0.869048	0.00591764	GO:0050789	GO:BP	regulation of biological process	21026	13086	Breast_cluster1
2.99479e-06	6540	84	51	0.607143	0.00779817	GO:0007154	GO:BP	cell communication+'[KBD-and-KOD-SNP-submission-template.xlsx]Details'!$A$10:$I$101	21026	2705	Breast_cluster1
4.65412e-05	38	13	3	0.230769	0.0789474	GO:1990777	GO:CC	lipoprotein particle	22149	3980	Breast_cluster2
4.65412e-05	41	13	3	0.230769	0.0731707	GO:0032994	GO:CC	protein-lipid complex	22149	1314	Breast_cluster2
4.65412e-05	38	13	3	0.230769	0.0789474	GO:0034358	GO:CC	plasma lipoprotein particle	22149	1436	Breast_cluster2
4.65412e-05	28	13	3	0.230769	0.107143	GO:0034364	GO:CC	high-density lipoprotein particle	22149	1442	Breast_cluster2
0.00285438	49	13	3	0.230769	0.0612245	GO:0006953	GO:BP	acute-phase response	21026	2573	Breast_cluster2
0.0107122	2141	13	6	0.461538	0.00280243	GO:1903561	GO:CC	extracellular vesicle	22149	3657	Breast_cluster2
0.0107122	2142	13	6	0.461538	0.00280112	GO:0043230	GO:CC	extracellular organelle	22149	1844	Breast_cluster2
0.0107122	2142	13	6	0.461538	0.00280112	GO:0065010	GO:CC	extracellular membrane-bounded organelle	22149	2333	Breast_cluster2
0.0107122	2111	13	6	0.461538	0.00284225	GO:0070062	GO:CC	extracellular exosome	22149	2353	Breast_cluster2
0.0155018	3315	13	7	0.538462	0.00211161	GO:0005615	GO:CC	extracellular space	22149	227	Breast_cluster2
0.0163579	110	13	3	0.230769	0.0272727	GO:0002526	GO:BP	acute inflammatory response	21026	1046	Breast_cluster2
0.0197103	3	13	1	0.0769231	0.333333	GO:0016513	GO:CC	core-binding factor complex	22149	728	Breast_cluster2
0.0303928	1	13	1	0.0769231	1	GO:0008523	GO:MF	sodium-dependent multivitamin transmembrane transporter activity	20246	1746	Breast_cluster2
0.0303928	1	13	1	0.0769231	1	GO:0015498	GO:MF	pantothenate:sodium symporter activity	20246	2527	Breast_cluster2
0.0303928	1	13	1	0.0769231	1	GO:0015233	GO:MF	pantothenate transmembrane transporter activity	20246	2383	Breast_cluster2
0.0326991	193	6	2	0.333333	0.0103627	REAC:R-HSA-196854	REAC	Metabolism of vitamins and cofactors	11004	1453	Breast_cluster2
0.0326991	3	6	1	0.166667	0.333333	REAC:R-HSA-8941333	REAC	RUNX2 regulates genes involved in differentiation of myeloid cells	11004	1945	Breast_cluster2
0.0326991	5	6	1	0.166667	0.2	REAC:R-HSA-8939247	REAC	RUNX1 regulates transcription of genes involved in interleukin signaling	11004	1941	Breast_cluster2
0.0326991	6	6	1	0.166667	0.166667	REAC:R-HSA-8939246	REAC	RUNX1 regulates transcription of genes involved in differentiation of myeloid cells	11004	1940	Breast_cluster2
0.0326991	8	6	1	0.166667	0.125	REAC:R-HSA-8939242	REAC	RUNX1 regulates transcription of genes involved in differentiation of keratinocytes	11004	1939	Breast_cluster2

## Sheet: Table S3
ensembl_gene_id	group	Breast	Sex	Mouse	Rat	Chicken	Xenopus_tropicalis	Zebrafish	Koala	Platypus	Cattle	Goat	Sheep	Rabbit	Pig	Medaka
ENSG00000001561	Downregulated_in_Epithelial_Secretory	Not_significant	Not_significant	1	1	1	1	1	1	1	1	1	1	1	1	1
ENSG00000003436	Downregulated_in_Epithelial_Secretory	Not_significant	Not_significant	1	1	1	0	1	1	1	1	1	1	1	1	0
ENSG00000004776	Downregulated_in_Epithelial_Secretory	Not_significant	Not_significant	1	1	0	1	1	1	1	1	1	1	1	1	1
ENSG00000005243	Downregulated_in_Epithelial_Secretory	Not_significant	Not_significant	1	1	0	1	1	1	0	1	1	1	1	1	1
ENSG00000010270	Downregulated_in_Epithelial_Secretory	Not_significant	Not_significant	1	1	1	1	1	1	1	1	1	1	1	1	1
ENSG00000010295	Downregulated_in_Epithelial_Secretory	Not_significant	Not_significant	1	1	1	1	1	1	1	1	1	1	1	1	1
ENSG00000018625	Downregulated_in_Epithelial_Secretory	Downregulated_in_Breast	Downregulated_in_Female_in_Breast	1	1	0	1	1	1	1	1	1	1	1	1	1
ENSG00000020577	Downregulated_in_Epithelial_Secretory	Not_significant	Not_significant	1	1	1	1	1	1	1	1	1	1	1	1	1
ENSG00000022267	Downregulated_in_Epithelial_Secretory	Downregulated_in_Breast	Not_significant	1	1	1	1	1	1	1	1	1	1	1	1	1
ENSG00000034971	Downregulated_in_Epithelial_Secretory	Downregulated_in_Breast	Downregulated_in_Female_in_Breast	1	1	1	1	1	1	1	1	1	1	1	1	1
ENSG00000039523	Downregulated_in_Epithelial_Secretory	Not_significant	Not_significant	1	1	1	1	1	0	1	1	1	1	1	1	1
ENSG00000048740	Downregulated_in_Epithelial_Secretory	Not_significant	Not_significant	1	1	1	1	1	1	1	1	1	1	1	1	1
ENSG00000058091	Downregulated_in_Epithelial_Secretory	Not_significant	Not_significant	1	1	1	1	1	1	1	1	1	1	1	1	1
ENSG00000061918	Downregulated_in_Epithelial_Secretory	Not_significant	Not_significant	1	1	1	1	1	1	1	1	1	1	1	1	1
ENSG00000067113	Downregulated_in_Epithelial_Secretory	Not_significant	Not_significant	1	1	1	0	1	1	1	1	1	1	1	1	1
ENSG00000069535	Downregulated_in_Epithelial_Secretory	Not_significant	Not_significant	1	1	1	1	1	1	1	1	1	1	1	1	1
ENSG00000073712	Downregulated_in_Epithelial_Secretory	Not_significant	Not_significant	1	1	1	1	1	1	1	1	1	1	1	1	1
ENSG00000075420	Downregulated_in_Epithelial_Secretory	Not_significant	Not_significant	1	1	1	1	1	1	1	1	1	1	1	1	1
ENSG00000079150	Downregulated_in_Epithelial_Secretory	Not_significant	Not_significant	1	1	1	1	1	1	1	1	1	1	1	1	1
ENSG00000079308	Downregulated_in_Epithelial_Secretory	Downregulated_in_Breast	Not_significant	1	1	1	1	1	1	1	1	1	1	1	1	1
ENSG00000081087	Downregulated_in_Epithelial_Secretory	Not_significant	Not_significant	1	1	1	1	1	1	1	1	1	1	1	1	1
ENSG00000081189	Downregulated_in_Epithelial_Secretory	Not_significant	Not_significant	1	1	1	1	1	1	1	1	1	1	1	1	1
ENSG00000086289	Downregulated_in_Epithelial_Secretory	Not_significant	Not_significant	1	1	1	1	1	1	0	1	1	1	1	1	1
ENSG00000087303	Downregulated_in_Epithelial_Secretory	Not_significant	Not_significant	1	1	1	1	1	1	1	1	1	1	1	1	1
ENSG00000088320	Downregulated_in_Epithelial_Secretory	Not_significant	Not_significant	1	1	1	1	0	1	0	1	1	1	1	1	0
ENSG00000088854	Downregulated_in_Epithelial_Secretory	Not_significant	Not_significant	1	1	1	1	1	1	1	1	1	1	1	1	0
ENSG00000091436	Downregulated_in_Epithelial_Secretory	Downregulated_in_Breast	Not_significant	1	1	0	0	1	1	0	1	1	1	1	1	1
ENSG00000094963	Downregulated_in_Epithelial_Secretory	Not_significant	Not_significant	1	1	0	1	0	1	1	1	1	1	1	1	0
ENSG00000095637	Downregulated_in_Epithelial_Secretory	Downregulated_in_Breast	Not_significant	1	1	1	1	1	1	1	1	1	1	1	1	1
ENSG00000095794	Downregulated_in_Epithelial_Secretory	Not_significant	Not_significant	1	1	0	1	1	1	1	1	1	1	1	1	0
ENSG00000099785	Downregulated_in_Epithelial_Secretory	Not_significant	Not_significant	1	1	1	1	1	1	1	1	1	1	1	1	1
ENSG00000100097	Downregulated_in_Epithelial_Secretory	Not_significant	Not_significant	1	1	1	1	1	1	1	1	1	1	1	1	1
ENSG00000100154	Downregulated_in_Epithelial_Secretory	Not_significant	Not_significant	1	1	1	1	1	1	1	1	1	1	1	1	1
ENSG00000100234	Downregulated_in_Epithelial_Secretory	Not_significant	Not_significant	1	1	1	1	0	1	1	1	1	1	1	1	1
ENSG00000100934	Downregulated_in_Epithelial_Secretory	Not_significant	Not_significant	1	1	1	1	1	1	1	1	1	1	1	1	1
ENSG00000102181	Downregulated_in_Epithelial_Secretory	Not_significant	Not_significant	1	1	1	1	1	1	1	1	1	1	1	1	1
ENSG00000105928	Downregulated_in_Epithelial_Secretory	Not_significant	Not_significant	1	1	1	1	1	1	1	1	1	1	1	1	1
ENSG00000106483	Downregulated_in_Epithelial_Secretory	Upregulated_in_Breast	Downregulated_in_Female_in_Breast	1	1	1	1	0	1	1	1	1	1	1	1	0
ENSG00000106511	Downregulated_in_Epithelial_Secretory	Not_significant	Not_significant	1	1	1	1	1	1	1	1	1	1	1	1	1
ENSG00000106823	Downregulated_in_Epithelial_Secretory	Not_significant	Not_significant	1	1	1	0	0	1	1	1	1	1	1	1	1
ENSG00000107186	Downregulated_in_Epithelial_Secretory	Not_significant	Not_significant	1	1	1	1	0	1	1	1	1	1	1	1	1
ENSG00000108001	Downregulated_in_Epithelial_Secretory	Not_significant	Not_significant	1	1	1	1	1	1	1	1	1	1	1	1	1
ENSG00000108387	Downregulated_in_Epithelial_Secretory	Not_significant	Not_significant	0	0	0	0	0	0	0	0	0	1	0	0	0
ENSG00000109846	Downregulated_in_Epithelial_Secretory	Downregulated_in_Breast	Not_significant	1	1	1	1	1	1	1	1	1	1	1	1	1
ENSG00000110237	Downregulated_in_Epithelial_Secretory	Not_significant	Not_significant	1	1	0	1	1	1	1	1	1	1	1	1	1
ENSG00000111077	Downregulated_in_Epithelial_Secretory	Not_significant	Not_significant	1	1	0	0	0	1	0	1	1	1	0	1	0
ENSG00000111252	Downregulated_in_Epithelial_Secretory	Not_significant	Not_significant	1	1	1	1	1	1	1	1	1	1	1	1	1
ENSG00000111450	Downregulated_in_Epithelial_Secretory	Not_significant	Not_significant	1	1	1	1	1	1	1	1	1	1	1	1	1
ENSG00000112214	Downregulated_in_Epithelial_Secretory	Downregulated_in_Breast	Not_significant	1	1	1	1	1	1	1	1	1	1	1	1	1
ENSG00000112531	Downregulated_in_Epithelial_Secretory	Not_significant	Not_significant	1	1	1	1	1	1	1	1	1	1	1	1	1
ENSG00000113140	Downregulated_in_Epithelial_Secretory	Not_significant	Not_significant	1	1	1	1	1	1	1	1	1	1	1	1	1
ENSG00000113721	Downregulated_in_Epithelial_Secretory	Not_significant	Not_significant	1	1	1	1	1	1	1	1	1	1	1	1	1
ENSG00000115468	Downregulated_in_Epithelial_Secretory	Not_significant	Not_significant	1	1	1	1	1	1	1	1	1	1	1	1	1
ENSG00000116016	Downregulated_in_Epithelial_Secretory	Not_significant	Not_significant	1	1	1	1	1	1	1	1	1	1	1	1	1
ENSG00000116132	Downregulated_in_Epithelial_Secretory	Not_significant	Not_significant	1	1	1	1	1	1	1	1	1	1	1	1	1
ENSG00000117020	Downregulated_in_Epithelial_Secretory	Not_significant	Not_significant	1	1	1	0	1	1	1	1	1	1	1	1	1
ENSG00000118804	Downregulated_in_Epithelial_Secretory	Not_significant	Not_significant	1	1	1	1	1	1	1	1	1	1	1	1	1
ENSG00000119242	Downregulated_in_Epithelial_Secretory	Not_significant	Not_significant	1	1	1	1	1	1	1	1	1	1	1	1	1
ENSG00000119729	Downregulated_in_Epithelial_Secretory	Not_significant	Not_significant	1	1	1	1	1	1	1	1	1	1	1	1	1
ENSG00000119865	Downregulated_in_Epithelial_Secretory	Not_significant	Not_significant	1	1	1	1	1	1	1	1	1	1	1	1	1
ENSG00000120156	Downregulated_in_Epithelial_Secretory	Not_significant	Not_significant	1	1	1	1	1	1	1	1	1	1	1	1	0
ENSG00000121068	Downregulated_in_Epithelial_Secretory	Not_significant	Not_significant	1	1	1	1	1	1	1	1	1	1	1	1	1
ENSG00000121361	Downregulated_in_Epithelial_Secretory	Not_significant	Not_significant	1	1	1	1	1	1	1	1	1	1	1	1	1
ENSG00000123094	Downregulated_in_Epithelial_Secretory	Not_significant	Not_significant	1	1	1	1	1	1	1	1	1	1	1	1	1
ENSG00000123096	Downregulated_in_Epithelial_Secretory	Not_significant	Not_significant	1	1	1	1	1	1	1	1	1	1	1	1	1
ENSG00000123143	Downregulated_in_Epithelial_Secretory	Not_significant	Not_significant	1	1	1	1	1	1	1	1	1	1	0	1	1
ENSG00000124615	Downregulated_in_Epithelial_Secretory	Not_significant	Not_significant	1	1	1	1	1	1	1	1	1	1	1	1	1
ENSG00000124785	Downregulated_in_Epithelial_Secretory	Not_significant	Not_significant	1	1	1	1	1	1	1	1	1	1	1	1	1
ENSG00000126947	Downregulated_in_Epithelial_Secretory	Not_significant	Not_significant	1	1	0	1	1	0	0	1	1	1	1	1	1
ENSG00000127990	Downregulated_in_Epithelial_Secretory	Not_significant	Not_significant	1	1	1	1	1	1	1	1	1	1	1	1	1
ENSG00000129596	Downregulated_in_Epithelial_Secretory	Not_significant	Not_significant	1	1	1	1	1	1	1	1	1	1	1	1	1
ENSG00000129675	Downregulated_in_Epithelial_Secretory	Not_significant	Not_significant	1	1	1	1	1	1	1	1	1	1	1	1	1
ENSG00000129680	Downregulated_in_Epithelial_Secretory	Not_significant	Not_significant	1	1	1	1	1	1	1	1	1	1	1	0	1
ENSG00000130956	Downregulated_in_Epithelial_Secretory	Not_significant	Not_significant	1	1	1	1	1	1	0	1	1	1	1	1	1
ENSG00000131378	Downregulated_in_Epithelial_Secretory	Not_significant	Not_significant	1	1	1	1	1	1	1	1	1	1	1	1	1
ENSG00000131773	Downregulated_in_Epithelial_Secretory	Not_significant	Not_significant	1	1	1	1	1	1	1	1	1	1	1	1	1
ENSG00000132688	Downregulated_in_Epithelial_Secretory	Not_significant	Not_significant	1	1	0	0	0	1	0	1	1	1	1	1	0
ENSG00000132840	Downregulated_in_Epithelial_Secretory	Not_significant	Not_significant	1	1	1	1	1	1	1	1	1	0	0	1	1
ENSG00000132970	Downregulated_in_Epithelial_Secretory	Not_significant	Not_significant	1	1	1	1	1	1	1	1	1	1	1	1	1
ENSG00000133104	Downregulated_in_Epithelial_Secretory	Not_significant	Not_significant	1	1	1	1	1	1	1	1	1	1	1	1	1
ENSG00000133687	Downregulated_in_Epithelial_Secretory	Not_significant	Not_significant	1	1	1	1	1	1	1	1	1	1	1	1	1
ENSG00000134030	Downregulated_in_Epithelial_Secretory	Not_significant	Not_significant	1	1	1	1	1	1	1	1	1	1	1	1	1
ENSG00000134318	Downregulated_in_Epithelial_Secretory	Not_significant	Not_significant	1	1	1	1	1	1	1	1	1	1	1	1	1
ENSG00000134352	Downregulated_in_Epithelial_Secretory	Not_significant	Not_significant	1	1	1	1	0	1	1	1	1	1	1	1	0
ENSG00000134590	Downregulated_in_Epithelial_Secretory	Not_significant	Not_significant	1	1	0	0	0	0	0	1	1	1	1	1	0
ENSG00000134871	Downregulated_in_Epithelial_Secretory	Not_significant	Not_significant	1	1	0	1	1	1	0	1	1	1	1	1	0
ENSG00000135424	Downregulated_in_Epithelial_Secretory	Not_significant	Not_significant	1	1	1	1	1	1	1	1	1	1	1	1	1
ENSG00000135636	Downregulated_in_Epithelial_Secretory	Not_significant	Not_significant	1	1	1	1	1	1	1	1	1	1	1	1	1
ENSG00000135862	Downregulated_in_Epithelial_Secretory	Not_significant	Not_significant	1	1	1	1	1	1	1	1	1	1	1	1	1
ENSG00000136158	Downregulated_in_Epithelial_Secretory	Not_significant	Not_significant	1	1	1	1	1	1	1	1	1	1	1	1	1
ENSG00000136732	Downregulated_in_Epithelial_Secretory	Not_significant	Not_significant	1	1	1	1	1	1	1	1	1	1	1	1	0
ENSG00000136842	Downregulated_in_Epithelial_Secretory	Downregulated_in_Breast	Not_significant	1	1	1	1	1	1	1	1	1	1	1	1	1
ENSG00000137076	Downregulated_in_Epithelial_Secretory	Not_significant	Not_significant	1	1	1	1	1	1	1	1	1	1	1	1	1
ENSG00000137507	Downregulated_in_Epithelial_Secretory	Not_significant	Not_significant	1	1	0	0	0	1	1	1	1	1	1	1	0
ENSG00000137710	Downregulated_in_Epithelial_Secretory	Not_significant	Not_significant	1	1	1	1	0	1	1	1	1	1	1	1	1
ENSG00000138685	Downregulated_in_Epithelial_Secretory	Not_significant	Not_significant	1	1	1	1	0	1	1	1	1	1	1	1	0
ENSG00000139910	Downregulated_in_Epithelial_Secretory	Not_significant	Not_significant	1	1	1	1	1	1	1	1	1	1	1	1	1
ENSG00000140545	Downregulated_in_Epithelial_Secretory	Not_significant	Not_significant	1	1	1	1	1	1	1	1	1	1	1	1	1
ENSG00000141447	Downregulated_in_Epithelial_Secretory	Not_significant	Not_significant	1	1	1	1	1	1	1	1	1	1	1	1	1
ENSG00000142798	Downregulated_in_Epithelial_Secretory	Not_significant	Not_significant	1	1	1	1	1	0	0	1	1	1	1	1	1
ENSG00000142910	Downregulated_in_Epithelial_Secretory	Not_significant	Not_significant	1	1	1	1	0	1	1	1	1	1	1	1	1
ENSG00000143248	Downregulated_in_Epithelial_Secretory	Downregulated_in_Breast	Not_significant	1	1	1	1	1	1	1	1	1	1	1	1	1
ENSG00000144642	Downregulated_in_Epithelial_Secretory	Not_significant	Not_significant	1	1	1	1	1	1	1	1	1	1	1	1	1
ENSG00000144724	Downregulated_in_Epithelial_Secretory	Not_significant	Not_significant	1	1	1	1	1	1	1	1	1	1	1	1	1
ENSG00000144843	Downregulated_in_Epithelial_Secretory	Not_significant	Not_significant	1	1	1	1	1	1	1	0	1	1	1	1	1
ENSG00000146122	Downregulated_in_Epithelial_Secretory	Not_significant	Not_significant	1	1	1	1	1	1	1	1	1	1	1	1	1
ENSG00000147027	Downregulated_in_Epithelial_Secretory	Not_significant	Not_significant	1	1	1	1	1	1	1	1	1	1	0	1	1
ENSG00000147202	Downregulated_in_Epithelial_Secretory	Not_significant	Not_significant	1	1	1	1	1	1	1	1	1	1	1	1	1
ENSG00000148516	Downregulated_in_Epithelial_Secretory	Not_significant	Not_significant	1	1	1	1	1	1	1	1	1	1	1	1	1
ENSG00000149564	Downregulated_in_Epithelial_Secretory	Not_significant	Not_significant	1	1	1	1	1	1	1	1	1	1	0	1	1
ENSG00000150093	Downregulated_in_Epithelial_Secretory	Not_significant	Not_significant	1	1	1	1	1	1	1	1	1	1	1	1	1
ENSG00000150457	Downregulated_in_Epithelial_Secretory	Not_significant	Not_significant	1	1	1	1	1	1	1	1	1	1	1	1	1
ENSG00000150938	Downregulated_in_Epithelial_Secretory	Not_significant	Not_significant	1	1	1	1	1	1	1	1	1	1	1	1	0
ENSG00000151240	Downregulated_in_Epithelial_Secretory	Not_significant	Not_significant	1	1	1	1	1	1	1	1	1	1	1	1	1
ENSG00000151376	Downregulated_in_Epithelial_Secretory	Not_significant	Not_significant	1	1	1	1	1	1	1	1	1	1	1	1	1
ENSG00000151414	Downregulated_in_Epithelial_Secretory	Not_significant	Not_significant	1	1	1	1	1	1	1	1	1	1	1	1	1
ENSG00000151491	Downregulated_in_Epithelial_Secretory	Not_significant	Not_significant	1	1	1	1	1	1	1	1	1	1	1	1	1
ENSG00000152049	Downregulated_in_Epithelial_Secretory	Downregulated_in_Breast	Not_significant	1	1	1	1	1	1	1	1	1	1	1	1	1
ENSG00000152284	Downregulated_in_Epithelial_Secretory	Not_significant	Not_significant	1	1	1	1	1	1	1	1	1	1	1	1	1
ENSG00000152377	Downregulated_in_Epithelial_Secretory	Not_significant	Not_significant	1	1	1	0	1	1	1	1	1	1	1	1	1
ENSG00000152583	Downregulated_in_Epithelial_Secretory	Not_significant	Not_significant	1	1	1	0	1	0	1	1	1	1	1	1	1
ENSG00000152601	Downregulated_in_Epithelial_Secretory	Not_significant	Not_significant	1	1	1	1	1	1	1	1	1	1	1	1	1
ENSG00000153814	Downregulated_in_Epithelial_Secretory	Not_significant	Not_significant	1	1	1	1	1	1	1	1	1	1	1	1	1
ENSG00000154734	Downregulated_in_Epithelial_Secretory	Not_significant	Not_significant	1	1	1	1	1	1	1	1	1	1	1	1	1
ENSG00000154945	Downregulated_in_Epithelial_Secretory	Not_significant	Not_significant	1	1	1	1	1	1	1	1	1	1	1	1	1
ENSG00000155099	Downregulated_in_Epithelial_Secretory	Not_significant	Not_significant	1	1	1	1	1	1	1	1	1	1	1	1	1
ENSG00000157150	Downregulated_in_Epithelial_Secretory	Not_significant	Not_significant	1	1	1	1	1	1	0	1	1	1	1	1	1
ENSG00000157554	Downregulated_in_Epithelial_Secretory	Not_significant	Not_significant	1	1	1	1	1	1	1	1	1	1	1	1	0
ENSG00000157654	Downregulated_in_Epithelial_Secretory	Not_significant	Not_significant	1	1	1	1	0	1	0	1	1	1	0	1	0
ENSG00000158122	Downregulated_in_Epithelial_Secretory	Not_significant	Not_significant	1	1	1	1	1	1	0	1	1	1	1	1	1
ENSG00000158186	Downregulated_in_Epithelial_Secretory	Not_significant	Not_significant	1	1	1	1	1	1	1	1	1	1	1	1	1
ENSG00000159899	Downregulated_in_Epithelial_Secretory	Not_significant	Not_significant	1	1	1	1	1	1	1	1	1	1	1	1	1
ENSG00000160408	Downregulated_in_Epithelial_Secretory	Not_significant	Not_significant	1	1	1	1	1	1	1	1	1	1	1	1	1
ENSG00000160801	Downregulated_in_Epithelial_Secretory	Not_significant	Not_significant	1	1	1	1	1	1	1	1	1	1	1	1	1
ENSG00000161281	Downregulated_in_Epithelial_Secretory	Not_significant	Not_significant	1	1	0	0	0	1	1	1	1	1	1	1	0
ENSG00000162599	Downregulated_in_Epithelial_Secretory	Not_significant	Not_significant	1	1	1	1	1	1	1	1	1	1	1	1	1
ENSG00000162614	Downregulated_in_Epithelial_Secretory	Downregulated_in_Breast	Not_significant	1	1	1	1	1	1	1	1	1	1	1	1	1
ENSG00000162616	Downregulated_in_Epithelial_Secretory	Not_significant	Not_significant	1	1	1	1	1	1	1	1	1	1	1	1	1
ENSG00000162878	Downregulated_in_Epithelial_Secretory	Not_significant	Not_significant	1	1	1	1	1	1	1	1	1	1	1	1	0
ENSG00000163069	Downregulated_in_Epithelial_Secretory	Not_significant	Not_significant	1	1	1	1	1	1	1	1	1	1	1	1	1
ENSG00000163171	Downregulated_in_Epithelial_Secretory	Not_significant	Not_significant	1	1	1	1	1	1	1	1	1	1	1	1	1
ENSG00000163710	Downregulated_in_Epithelial_Secretory	Not_significant	Not_significant	1	1	1	1	1	1	1	1	1	1	1	1	1
ENSG00000164318	Downregulated_in_Epithelial_Secretory	Not_significant	Not_significant	1	1	1	1	1	1	1	1	1	1	1	1	1
ENSG00000164330	Downregulated_in_Epithelial_Secretory	Not_significant	Not_significant	1	1	1	1	1	1	1	1	1	1	1	1	1
ENSG00000165410	Downregulated_in_Epithelial_Secretory	Downregulated_in_Breast	Not_significant	1	1	1	1	1	1	0	1	1	1	1	1	1
ENSG00000165424	Downregulated_in_Epithelial_Secretory	Not_significant	Not_significant	1	1	1	1	1	1	1	1	1	1	1	1	1
ENSG00000165757	Downregulated_in_Epithelial_Secretory	Not_significant	Not_significant	1	1	1	1	0	1	1	1	1	1	1	1	0
ENSG00000166148	Downregulated_in_Epithelial_Secretory	Not_significant	Downregulated_in_Female_in_Breast	1	1	1	1	1	1	1	1	1	1	1	1	1
ENSG00000166173	Downregulated_in_Epithelial_Secretory	Not_significant	Not_significant	1	1	1	1	1	1	1	1	1	1	1	1	1
ENSG00000166532	Downregulated_in_Epithelial_Secretory	Not_significant	Not_significant	1	1	1	1	0	1	1	1	1	1	1	1	0
ENSG00000166780	Downregulated_in_Epithelial_Secretory	Not_significant	Not_significant	1	1	1	1	1	1	1	1	1	1	1	1	1
ENSG00000166813	Downregulated_in_Epithelial_Secretory	Not_significant	Not_significant	1	1	1	1	1	1	1	1	1	1	0	1	1
ENSG00000168497	Downregulated_in_Epithelial_Secretory	Not_significant	Not_significant	1	1	1	1	1	1	0	1	1	1	1	1	1
ENSG00000168734	Downregulated_in_Epithelial_Secretory	Not_significant	Not_significant	1	1	0	1	1	1	1	1	1	1	1	1	1
ENSG00000169554	Downregulated_in_Epithelial_Secretory	Not_significant	Not_significant	1	1	1	1	1	1	1	1	1	1	1	1	1
ENSG00000169756	Downregulated_in_Epithelial_Secretory	Not_significant	Not_significant	0	0	0	1	1	1	0	1	0	1	0	1	0
ENSG00000169764	Downregulated_in_Epithelial_Secretory	Not_significant	Not_significant	1	1	1	1	1	1	1	1	1	1	1	1	1
ENSG00000169826	Downregulated_in_Epithelial_Secretory	Not_significant	Not_significant	1	1	1	1	1	1	1	1	1	1	1	1	1
ENSG00000170276	Downregulated_in_Epithelial_Secretory	Not_significant	Not_significant	1	0	1	1	1	1	1	1	1	1	1	0	0
ENSG00000171055	Downregulated_in_Epithelial_Secretory	Not_significant	Not_significant	1	1	1	1	0	1	1	1	1	1	1	1	0
ENSG00000171992	Downregulated_in_Epithelial_Secretory	Not_significant	Not_significant	1	1	1	1	1	1	1	1	1	1	1	1	1
ENSG00000172403	Downregulated_in_Epithelial_Secretory	Downregulated_in_Breast	Not_significant	1	1	1	1	1	1	1	1	1	1	1	1	1
ENSG00000173210	Downregulated_in_Epithelial_Secretory	Not_significant	Not_significant	1	1	1	1	1	1	1	1	1	1	1	1	1
ENSG00000173482	Downregulated_in_Epithelial_Secretory	Not_significant	Not_significant	1	1	1	1	1	1	1	1	1	1	1	1	1
ENSG00000173546	Downregulated_in_Epithelial_Secretory	Downregulated_in_Breast	Not_significant	1	1	1	1	1	1	1	1	1	1	1	1	1
ENSG00000173641	Downregulated_in_Epithelial_Secretory	Downregulated_in_Breast	Not_significant	1	1	1	1	1	1	1	1	1	1	1	1	0
ENSG00000174099	Downregulated_in_Epithelial_Secretory	Downregulated_in_Breast	Not_significant	1	1	1	1	1	1	1	1	1	1	1	1	1
ENSG00000174804	Downregulated_in_Epithelial_Secretory	Not_significant	Not_significant	1	1	1	1	1	1	1	1	1	1	1	1	1
ENSG00000175395	Downregulated_in_Epithelial_Secretory	Not_significant	Not_significant	1	1	0	0	0	0	0	1	1	1	1	1	0
ENSG00000175899	Downregulated_in_Epithelial_Secretory	Not_significant	Not_significant	1	1	1	1	0	1	1	1	0	1	1	1	0
ENSG00000176485	Downregulated_in_Epithelial_Secretory	Not_significant	Not_significant	1	1	0	0	1	1	0	1	1	1	1	1	1
ENSG00000177119	Downregulated_in_Epithelial_Secretory	Not_significant	Not_significant	1	1	1	1	1	0	1	1	1	1	1	1	1
ENSG00000177469	Downregulated_in_Epithelial_Secretory	Not_significant	Not_significant	1	1	1	1	1	1	1	1	1	1	1	1	1
ENSG00000178878	Downregulated_in_Epithelial_Secretory	Not_significant	Not_significant	1	1	1	1	1	1	1	1	1	1	1	1	1
ENSG00000183580	Downregulated_in_Epithelial_Secretory	Not_significant	Not_significant	1	1	1	1	1	1	1	1	1	1	1	1	1
ENSG00000183722	Downregulated_in_Epithelial_Secretory	Not_significant	Not_significant	1	1	1	1	1	0	1	1	1	1	1	1	1
ENSG00000184014	Downregulated_in_Epithelial_Secretory	Not_significant	Not_significant	1	1	1	1	1	1	1	1	1	1	1	1	1
ENSG00000184785	Downregulated_in_Epithelial_Secretory	Not_significant	Not_significant	0	0	1	1	1	0	0	1	1	1	0	1	1
ENSG00000185010	Downregulated_in_Epithelial_Secretory	Not_significant	Not_significant	1	1	1	0	0	1	1	1	1	1	1	1	0
ENSG00000186063	Downregulated_in_Epithelial_Secretory	Not_significant	Not_significant	1	1	1	1	1	1	1	1	1	1	1	1	1
ENSG00000186994	Downregulated_in_Epithelial_Secretory	Not_significant	Not_significant	1	1	1	0	0	1	1	1	1	1	1	1	0
ENSG00000187498	Downregulated_in_Epithelial_Secretory	Not_significant	Not_significant	1	1	1	1	1	1	0	1	1	1	1	1	1
ENSG00000187513	Downregulated_in_Epithelial_Secretory	Not_significant	Not_significant	1	1	1	1	1	1	1	1	1	1	1	1	1
ENSG00000187800	Downregulated_in_Epithelial_Secretory	Not_significant	Not_significant	1	1	1	0	0	1	0	1	1	1	1	1	0
ENSG00000197043	Downregulated_in_Epithelial_Secretory	Not_significant	Not_significant	1	1	1	1	1	1	1	1	1	1	1	1	1
ENSG00000197894	Downregulated_in_Epithelial_Secretory	Not_significant	Not_significant	1	1	0	1	1	1	0	1	1	1	1	1	1
ENSG00000198523	Downregulated_in_Epithelial_Secretory	Downregulated_in_Breast	Not_significant	1	1	1	1	1	1	1	1	1	1	1	1	1
ENSG00000198624	Downregulated_in_Epithelial_Secretory	Not_significant	Not_significant	1	1	1	1	1	1	1	1	1	1	0	1	1
ENSG00000198853	Downregulated_in_Epithelial_Secretory	Not_significant	Not_significant	1	1	1	1	1	1	1	1	1	1	1	1	1
ENSG00000198873	Downregulated_in_Epithelial_Secretory	Not_significant	Not_significant	1	1	1	1	0	1	1	1	1	1	1	1	0
ENSG00000205726	Downregulated_in_Epithelial_Secretory	Not_significant	Not_significant	1	1	1	1	1	1	1	1	1	1	1	1	1
ENSG00000206538	Downregulated_in_Epithelial_Secretory	Not_significant	Not_significant	1	1	1	1	1	1	1	1	1	1	1	1	1
ENSG00000221818	Downregulated_in_Epithelial_Secretory	Not_significant	Not_significant	1	1	1	1	1	1	1	1	1	1	1	1	1
ENSG00000221968	Downregulated_in_Epithelial_Secretory	Not_significant	Not_significant	1	1	1	1	1	1	1	1	1	1	1	1	1
ENSG00000234456	Downregulated_in_Epithelial_Secretory	Not_significant	Not_significant	0	0	0	0	0	0	0	0	0	0	0	0	0
ENSG00000235387	Downregulated_in_Epithelial_Secretory	Not_significant	Not_significant	1	1	0	0	0	0	0	1	1	0	0	1	0
ENSG00000240089	Downregulated_in_Epithelial_Secretory	Not_significant	Not_significant	0	0	0	0	0	0	0	0	0	0	0	0	0
ENSG00000242616	Downregulated_in_Epithelial_Secretory	Not_significant	Not_significant	1	1	1	1	1	1	1	1	1	1	1	1	1
ENSG00000253304	Downregulated_in_Epithelial_Secretory	Not_significant	Not_significant	1	1	1	1	1	1	1	1	1	1	1	1	1
ENSG00000255302	Downregulated_in_Epithelial_Secretory	Not_significant	Not_significant	1	1	0	0	0	0	0	1	1	1	1	1	0
ENSG00000255471	Downregulated_in_Epithelial_Secretory	Not_significant	Not_significant	0	0	0	0	0	0	0	0	0	0	0	0	0
ENSG00000260025	Downregulated_in_Epithelial_Secretory	Not_significant	Not_significant	0	0	0	0	0	0	0	0	0	0	0	0	0
ENSG00000261011	Downregulated_in_Epithelial_Secretory	Not_significant	Not_significant	0	0	0	0	0	0	0	0	0	0	0	0	0
ENSG00000266964	Downregulated_in_Epithelial_Secretory	Not_significant	Not_significant	1	1	0	0	0	0	0	1	0	1	0	0	0
ENSG00000271601	Downregulated_in_Epithelial_Secretory	Not_significant	Not_significant	1	1	1	1	0	1	1	0	1	0	1	1	1
ENSG00000280339	Downregulated_in_Epithelial_Secretory	Not_significant	Not_significant	0	0	0	0	0	0	0	0	0	0	0	0	0
ENSG00000165633	Downregulated_in_Epithelial_Secretory	Not_significant	Not_significant	1	1	1	1	1	1	1	1	1	1	1	1	1
ENSG00000170989	Downregulated_in_Epithelial_Secretory	Not_significant	Not_significant	1	1	1	1	1	1	1	1	1	1	1	1	1
ENSG00000265107	Downregulated_in_Epithelial_Secretory	Not_significant	Not_significant	1	1	1	1	1	1	1	1	1	1	1	1	1
ENSG00000151718	Downregulated_in_Epithelial_Secretory	Not_significant	Not_significant	1	1	1	1	0	1	0	1	1	1	1	1	0
ENSG00000138172	Downregulated_in_Epithelial_Secretory	Not_significant	Not_significant	1	1	1	1	1	1	1	1	1	1	1	1	0
ENSG00000120279	Downregulated_in_Epithelial_Secretory	Not_significant	Not_significant	1	1	1	1	1	1	1	1	1	1	1	1	1
ENSG00000213949	Downregulated_in_Epithelial_Secretory	Not_significant	Not_significant	1	1	1	1	1	1	1	1	1	1	1	1	1
ENSG00000116473	Downregulated_in_Epithelial_Secretory	Not_significant	Not_significant	1	1	0	0	0	1	1	1	1	0	1	1	0
ENSG00000114853	Downregulated_in_Epithelial_Secretory	Not_significant	Not_significant	1	1	1	1	1	1	1	1	1	1	1	1	1
ENSG00000146535	Downregulated_in_Epithelial_Secretory	Not_significant	Not_significant	1	1	1	0	1	1	1	1	1	1	1	1	1
ENSG00000105974	Downregulated_in_Epithelial_Secretory	Not_significant	Not_significant	1	1	1	1	1	1	1	0	1	1	1	1	1
ENSG00000172638	Downregulated_in_Epithelial_Secretory	Not_significant	Not_significant	1	1	0	1	1	1	1	1	1	1	0	1	1
ENSG00000164741	Downregulated_in_Epithelial_Secretory	Not_significant	Not_significant	1	1	1	1	1	1	1	1	1	1	1	1	1
ENSG00000168899	Downregulated_in_Epithelial_Secretory	Not_significant	Not_significant	1	1	0	0	1	1	1	1	1	1	1	1	0
ENSG00000079819	Downregulated_in_Epithelial_Secretory	Not_significant	Not_significant	1	1	1	1	1	1	1	1	1	1	1	1	1
ENSG00000119185	Downregulated_in_Epithelial_Secretory	Not_significant	Not_significant	1	1	1	1	1	1	1	1	1	1	1	1	1
ENSG00000127920	Downregulated_in_Epithelial_Secretory	Not_significant	Not_significant	1	1	1	1	1	0	1	1	1	1	1	1	1
ENSG00000173269	Downregulated_in_Epithelial_Secretory	Not_significant	Not_significant	1	1	1	1	1	1	1	1	1	1	1	1	0
ENSG00000065882	Downregulated_in_Epithelial_Secretory	Downregulated_in_Breast	Not_significant	1	1	1	1	1	1	1	1	1	1	1	1	1
ENSG00000118729	Downregulated_in_Epithelial_Secretory	Downregulated_in_Breast	Not_significant	1	1	1	1	1	1	1	1	1	1	1	1	1
ENSG00000148180	Downregulated_in_Epithelial_Secretory	Not_significant	Not_significant	1	1	1	1	1	1	1	1	1	1	1	1	1
ENSG00000064042	Downregulated_in_Epithelial_Secretory	Not_significant	Not_significant	1	1	1	1	1	1	1	1	1	1	1	1	1
ENSG00000099250	Downregulated_in_Epithelial_Secretory	Not_significant	Not_significant	1	1	1	1	1	1	1	1	1	1	1	1	1
ENSG00000196196	Downregulated_in_Epithelial_Secretory	Not_significant	Not_significant	1	1	0	0	0	0	0	0	0	1	0	1	0
ENSG00000134072	Downregulated_in_Epithelial_Secretory	Not_significant	Not_significant	1	1	1	1	1	1	1	1	1	1	1	1	1
ENSG00000114353	Downregulated_in_Epithelial_Secretory	Not_significant	Not_significant	1	1	1	1	1	1	1	1	1	1	1	1	1
ENSG00000189184	Downregulated_in_Epithelial_Secretory	Not_significant	Not_significant	1	1	1	1	1	1	1	1	1	1	1	1	1
ENSG00000071205	Downregulated_in_Epithelial_Secretory	Not_significant	Not_significant	1	1	1	1	1	1	1	1	1	1	1	1	1
ENSG00000106991	Downregulated_in_Epithelial_Secretory	Not_significant	Not_significant	1	1	1	1	1	1	1	1	1	1	1	1	0
ENSG00000173511	Downregulated_in_Epithelial_Secretory	Not_significant	Not_significant	1	1	0	0	1	1	1	1	1	1	0	1	1
ENSG00000172572	Downregulated_in_Epithelial_Secretory	Downregulated_in_Breast	Not_significant	1	1	1	1	1	1	1	1	1	1	1	1	1
ENSG00000024422	Downregulated_in_Epithelial_Secretory	Not_significant	Not_significant	1	1	1	1	1	1	0	1	1	1	0	1	1
ENSG00000102359	Downregulated_in_Epithelial_Secretory	Not_significant	Not_significant	1	1	1	1	1	1	1	1	1	1	1	1	1
ENSG00000076706	Downregulated_in_Epithelial_Secretory	Not_significant	Not_significant	1	1	1	1	1	1	1	1	1	1	1	1	1
ENSG00000109099	Downregulated_in_Epithelial_Secretory	Not_significant	Not_significant	1	1	1	1	1	1	0	1	1	1	0	1	1
ENSG00000173918	Downregulated_in_Epithelial_Secretory	Not_significant	Not_significant	1	1	1	0	1	0	1	1	1	1	1	1	0
ENSG00000118292	Downregulated_in_Epithelial_Secretory	Not_significant	Not_significant	1	1	0	0	0	0	0	1	0	1	1	1	0
ENSG00000105137	Downregulated_in_Epithelial_Secretory	Not_significant	Not_significant	1	1	1	0	1	1	0	1	1	1	1	1	1
ENSG00000159884	Downregulated_in_Epithelial_Secretory	Not_significant	Not_significant	1	1	0	0	0	0	0	1	1	1	1	1	0
ENSG00000139117	Downregulated_in_Epithelial_Secretory	Not_significant	Not_significant	1	1	1	1	1	0	1	1	1	1	1	1	1
ENSG00000163453	Downregulated_in_Epithelial_Secretory	Not_significant	Not_significant	1	1	1	0	1	1	1	1	1	1	0	1	0
ENSG00000125733	Downregulated_in_Epithelial_Secretory	Not_significant	Not_significant	1	1	0	0	1	1	0	1	1	1	0	1	1
ENSG00000114480	Downregulated_in_Epithelial_Secretory	Not_significant	Not_significant	1	1	1	1	1	1	1	1	1	1	1	1	1
ENSG00000123360	Downregulated_in_Epithelial_Secretory	Not_significant	Not_significant	1	1	1	1	0	1	1	1	1	1	1	1	0
ENSG00000128595	Downregulated_in_Epithelial_Secretory	Not_significant	Not_significant	1	1	1	1	1	1	1	1	1	1	1	1	1
ENSG00000168874	Downregulated_in_Epithelial_Secretory	Not_significant	Not_significant	1	1	1	1	1	1	1	1	1	1	1	1	1
ENSG00000137962	Downregulated_in_Epithelial_Secretory	Not_significant	Not_significant	1	0	1	1	1	1	1	1	1	1	1	1	1
ENSG00000288927	Downregulated_in_Epithelial_Secretory	Not_significant	Not_significant	0	0	0	0	0	0	0	0	0	0	0	0	0
ENSG00000115993	Downregulated_in_Epithelial_Secretory	Not_significant	Not_significant	1	1	1	1	1	1	1	1	1	1	1	1	1
ENSG00000174749	Downregulated_in_Epithelial_Secretory	Not_significant	Not_significant	1	1	1	1	1	0	1	1	1	1	1	1	1
ENSG00000131471	Downregulated_in_Epithelial_Secretory	Not_significant	Not_significant	1	0	1	1	1	1	1	1	1	1	1	1	1
ENSG00000144230	Downregulated_in_Epithelial_Secretory	Not_significant	Not_significant	1	1	1	1	1	1	1	1	1	1	1	1	1
ENSG00000035403	Downregulated_in_Epithelial_Secretory	Downregulated_in_Breast	Not_significant	1	1	1	1	1	1	1	1	1	1	1	1	1
ENSG00000110799	Downregulated_in_Epithelial_Secretory	Not_significant	Not_significant	1	1	1	1	1	1	1	1	1	1	1	1	1
ENSG00000135447	Downregulated_in_Epithelial_Secretory	Not_significant	Not_significant	1	1	1	1	0	1	1	1	1	1	1	1	1
ENSG00000187678	Downregulated_in_Epithelial_Secretory	Not_significant	Not_significant	1	1	1	1	1	1	1	1	1	1	1	1	1
ENSG00000130508	Downregulated_in_Epithelial_Secretory	Not_significant	Not_significant	1	1	1	1	1	1	1	1	1	1	1	1	1
ENSG00000137831	Downregulated_in_Epithelial_Secretory	Not_significant	Not_significant	1	1	1	1	1	1	1	1	1	1	1	1	1
ENSG00000185551	Downregulated_in_Epithelial_Secretory	Not_significant	Not_significant	1	1	1	1	1	1	1	1	1	1	1	1	1
ENSG00000127946	Downregulated_in_Epithelial_Secretory	Not_significant	Not_significant	1	1	1	1	1	1	1	1	1	1	1	1	1
ENSG00000198363	Downregulated_in_Epithelial_Secretory	Not_significant	Not_significant	1	1	1	1	1	1	1	1	1	1	1	1	1
ENSG00000182534	Downregulated_in_Epithelial_Secretory	Not_significant	Not_significant	0	0	0	0	0	0	0	0	0	0	0	0	0
ENSG00000197256	Downregulated_in_Epithelial_Secretory	Not_significant	Not_significant	1	1	0	1	1	1	1	1	1	1	0	1	1
ENSG00000180354	Downregulated_in_Epithelial_Secretory	Not_significant	Not_significant	1	1	1	1	1	1	0	1	1	1	0	1	1
ENSG00000179776	Downregulated_in_Epithelial_Secretory	Not_significant	Not_significant	1	1	1	1	0	1	1	1	1	1	1	1	0
ENSG00000120318	Downregulated_in_Epithelial_Secretory	Not_significant	Not_significant	1	1	1	1	1	1	1	1	1	1	1	1	1
ENSG00000153162	Downregulated_in_Epithelial_Secretory	Not_significant	Not_significant	1	1	1	1	1	1	1	1	1	1	1	1	1
ENSG00000066056	Downregulated_in_Epithelial_Secretory	Not_significant	Not_significant	1	1	1	1	1	1	1	1	1	1	1	1	1
ENSG00000114698	Downregulated_in_Epithelial_Secretory	Not_significant	Not_significant	1	1	0	1	1	1	0	1	1	1	1	1	1
ENSG00000118263	Downregulated_in_Epithelial_Secretory	Not_significant	Not_significant	1	1	1	1	1	1	1	1	1	1	1	1	1
ENSG00000257337	Downregulated_in_Epithelial_Secretory	Not_significant	Not_significant	0	0	0	0	0	0	0	0	0	0	0	0	0
ENSG00000137478	Downregulated_in_Epithelial_Secretory	Not_significant	Not_significant	1	1	1	1	1	1	1	1	1	1	1	1	1
ENSG00000173267	Downregulated_in_Epithelial_Secretory	Not_significant	Not_significant	1	1	1	1	0	1	1	1	1	1	1	1	0
ENSG00000104213	Downregulated_in_Epithelial_Secretory	Not_significant	Not_significant	1	1	1	1	1	1	1	1	1	1	1	1	1
ENSG00000067900	Downregulated_in_Epithelial_Secretory	Not_significant	Not_significant	1	1	1	1	1	1	1	1	1	1	1	1	1
ENSG00000116194	Downregulated_in_Epithelial_Secretory	Not_significant	Not_significant	1	1	1	1	1	1	1	1	1	1	1	1	1
ENSG00000125810	Downregulated_in_Epithelial_Secretory	Not_significant	Not_significant	1	1	1	1	1	1	1	1	1	1	1	1	1
ENSG00000182636	Downregulated_in_Epithelial_Secretory	Not_significant	Not_significant	1	1	1	0	1	1	1	1	1	1	1	1	1
ENSG00000176435	Downregulated_in_Epithelial_Secretory	Not_significant	Not_significant	1	1	1	0	0	0	0	1	1	1	1	1	1
ENSG00000092964	Downregulated_in_Epithelial_Secretory	Not_significant	Not_significant	1	1	1	1	1	1	1	1	1	1	1	1	1
ENSG00000122862	Downregulated_in_Epithelial_Secretory	Not_significant	Not_significant	1	1	1	0	1	0	1	1	1	1	1	1	0
ENSG00000162618	Downregulated_in_Epithelial_Secretory	Not_significant	Not_significant	1	1	1	1	1	1	1	1	1	1	1	1	1
ENSG00000147526	Downregulated_in_Epithelial_Secretory	Not_significant	Not_significant	1	1	1	1	1	1	1	1	1	1	1	1	1
ENSG00000177432	Downregulated_in_Epithelial_Secretory	Not_significant	Not_significant	1	1	0	0	1	0	0	1	1	1	1	0	1
ENSG00000148411	Downregulated_in_Epithelial_Secretory	Not_significant	Not_significant	1	1	1	1	0	1	1	1	1	1	0	1	1
ENSG00000126458	Downregulated_in_Epithelial_Secretory	Not_significant	Not_significant	1	1	0	1	1	1	1	1	1	1	0	1	1
ENSG00000153902	Downregulated_in_Epithelial_Secretory	Not_significant	Not_significant	1	1	0	0	1	1	1	1	1	1	1	1	1
ENSG00000147251	Downregulated_in_Epithelial_Secretory	Not_significant	Not_significant	1	1	1	1	1	1	1	1	1	1	1	1	1
ENSG00000211445	Downregulated_in_Epithelial_Secretory	Not_significant	Not_significant	1	1	1	1	1	1	0	1	1	1	1	1	1
ENSG00000131016	Downregulated_in_Epithelial_Secretory	Not_significant	Not_significant	1	1	1	1	1	1	1	1	1	1	1	1	1
ENSG00000127329	Downregulated_in_Epithelial_Secretory	Not_significant	Not_significant	1	1	1	1	1	1	1	1	1	1	1	1	1
ENSG00000106125	Downregulated_in_Epithelial_Secretory	Not_significant	Not_significant	1	1	1	1	1	1	0	1	1	1	1	1	1
ENSG00000069122	Downregulated_in_Epithelial_Secretory	Not_significant	Not_significant	1	1	1	1	0	1	1	1	1	1	1	1	1
ENSG00000134243	Downregulated_in_Epithelial_Secretory	Not_significant	Not_significant	1	1	1	1	1	1	1	1	1	1	1	1	1
ENSG00000119673	Downregulated_in_Epithelial_Secretory	Not_significant	Not_significant	1	1	1	1	1	1	1	1	1	1	0	1	1
ENSG00000169504	Downregulated_in_Epithelial_Secretory	Not_significant	Not_significant	1	1	1	1	1	1	1	1	1	1	1	1	1
ENSG00000170275	Downregulated_in_Epithelial_Secretory	Not_significant	Not_significant	1	1	1	1	1	1	1	1	1	1	1	1	1
ENSG00000157510	Downregulated_in_Epithelial_Secretory	Not_significant	Not_significant	1	1	1	1	1	1	1	1	1	1	1	1	1
ENSG00000137573	Downregulated_in_Epithelial_Secretory	Downregulated_in_Breast	Not_significant	1	1	1	1	1	1	1	1	1	1	1	1	1
ENSG00000169418	Downregulated_in_Epithelial_Secretory	Not_significant	Not_significant	1	1	0	0	1	1	1	1	1	1	1	1	1
ENSG00000004399	Downregulated_in_Epithelial_Secretory	Not_significant	Not_significant	1	1	1	1	0	1	1	1	1	1	1	1	1
ENSG00000256235	Downregulated_in_Epithelial_Secretory	Not_significant	Not_significant	1	1	1	1	0	1	1	1	1	1	0	1	0
ENSG00000144891	Downregulated_in_Epithelial_Secretory	Not_significant	Not_significant	1	1	1	1	1	1	1	1	1	1	1	1	1
ENSG00000279041	Downregulated_in_Epithelial_Secretory	Not_significant	Not_significant	0	0	0	0	0	0	0	0	0	0	0	0	0
ENSG00000198467	Downregulated_in_Epithelial_Secretory	Downregulated_in_Breast	Not_significant	1	1	1	1	0	1	1	1	1	1	1	1	0
ENSG00000115306	Downregulated_in_Epithelial_Secretory	Not_significant	Not_significant	1	1	1	1	1	1	1	1	1	1	1	1	1
ENSG00000154258	Downregulated_in_Epithelial_Secretory	Not_significant	Not_significant	1	1	0	0	1	0	0	1	1	1	1	1	0
ENSG00000123243	Downregulated_in_Epithelial_Secretory	Not_significant	Not_significant	1	1	1	1	1	1	1	1	1	1	1	1	1
ENSG00000101400	Downregulated_in_Epithelial_Secretory	Not_significant	Not_significant	1	1	1	1	1	1	1	1	1	1	1	1	1
ENSG00000168386	Downregulated_in_Epithelial_Secretory	Downregulated_in_Breast	Not_significant	1	1	1	1	0	1	1	1	1	1	1	1	1
ENSG00000128052	Downregulated_in_Epithelial_Secretory	Not_significant	Not_significant	1	1	1	1	1	1	1	1	1	1	1	1	1
ENSG00000164736	Downregulated_in_Epithelial_Secretory	Not_significant	Not_significant	1	1	1	1	1	1	1	1	1	1	1	1	1
ENSG00000116584	Downregulated_in_Epithelial_Secretory	Not_significant	Not_significant	1	1	1	1	1	1	1	1	1	1	1	1	1
ENSG00000059804	Downregulated_in_Epithelial_Secretory	Not_significant	Not_significant	0	0	1	1	1	0	0	0	0	0	1	0	1
ENSG00000185989	Downregulated_in_Epithelial_Secretory	Not_significant	Not_significant	1	1	1	1	1	1	1	1	1	1	1	1	1
ENSG00000161791	Downregulated_in_Epithelial_Secretory	Not_significant	Not_significant	1	1	1	1	1	1	1	1	1	1	1	1	1
ENSG00000130052	Downregulated_in_Epithelial_Secretory	Not_significant	Not_significant	1	1	1	1	1	1	1	1	1	1	1	1	0
ENSG00000239697	Downregulated_in_Epithelial_Secretory	Not_significant	Not_significant	1	1	0	1	0	1	0	1	1	1	1	1	0
ENSG00000120910	Downregulated_in_Epithelial_Secretory	Not_significant	Not_significant	1	1	0	1	1	1	1	1	1	1	1	1	1
ENSG00000071282	Downregulated_in_Epithelial_Secretory	Not_significant	Not_significant	1	1	1	1	1	1	1	1	1	1	1	1	1
ENSG00000196628	Downregulated_in_Epithelial_Secretory	Not_significant	Not_significant	1	1	1	1	1	1	1	1	1	1	1	1	1
ENSG00000068831	Downregulated_in_Epithelial_Secretory	Not_significant	Not_significant	1	1	0	1	1	1	1	1	1	1	1	1	1
ENSG00000241644	Downregulated_in_Epithelial_Secretory	Downregulated_in_Breast	Not_significant	1	1	0	0	1	0	1	1	1	1	1	1	0
ENSG00000154277	Downregulated_in_Epithelial_Secretory	Downregulated_in_Breast	Not_significant	1	1	1	1	1	1	1	1	1	1	1	1	1
ENSG00000198959	Downregulated_in_Epithelial_Secretory	Downregulated_in_Breast	Not_significant	1	0	1	1	1	1	1	1	1	1	1	1	1
ENSG00000042286	Downregulated_in_Epithelial_Secretory	Not_significant	Not_significant	1	1	1	1	1	1	1	1	1	1	1	1	1
ENSG00000072163	Downregulated_in_Epithelial_Secretory	Not_significant	Not_significant	1	1	1	0	0	1	1	1	1	1	1	1	0
ENSG00000019144	Downregulated_in_Epithelial_Secretory	Not_significant	Not_significant	1	1	1	1	1	1	1	1	1	1	1	1	1
ENSG00000117791	Downregulated_in_Epithelial_Secretory	Not_significant	Not_significant	1	1	1	0	0	0	1	1	1	1	1	1	1
ENSG00000133121	Downregulated_in_Epithelial_Secretory	Not_significant	Not_significant	1	1	1	1	1	1	1	1	1	1	1	1	1
ENSG00000167468	Downregulated_in_Epithelial_Secretory	Not_significant	Not_significant	1	1	1	0	1	1	1	1	1	1	0	1	1
ENSG00000136630	Downregulated_in_Epithelial_Secretory	Not_significant	Not_significant	1	1	1	1	1	1	1	1	1	1	1	1	1
ENSG00000184811	Downregulated_in_Epithelial_Secretory	Upregulated_in_Breast	Not_significant	1	1	1	1	1	0	1	1	1	1	1	1	1
ENSG00000147100	Downregulated_in_Epithelial_Secretory	Not_significant	Not_significant	1	1	1	1	1	1	1	1	1	1	1	1	1
ENSG00000184304	Downregulated_in_Epithelial_Secretory	Not_significant	Not_significant	1	1	1	1	1	1	1	1	1	1	1	1	1
ENSG00000187688	Downregulated_in_Epithelial_Secretory	Not_significant	Not_significant	1	1	1	1	1	1	1	1	1	1	1	1	1
ENSG00000136859	Downregulated_in_Epithelial_Secretory	Not_significant	Not_significant	1	1	1	1	0	1	1	1	1	1	1	1	0
ENSG00000178695	Downregulated_in_Epithelial_Secretory	Not_significant	Not_significant	1	1	1	1	1	1	1	1	1	1	1	1	1
ENSG00000119138	Downregulated_in_Epithelial_Secretory	Not_significant	Not_significant	1	1	1	1	1	1	1	1	1	1	1	1	1
ENSG00000163697	Downregulated_in_Epithelial_Secretory	Not_significant	Not_significant	1	1	1	1	1	1	1	1	1	1	1	1	1
ENSG00000113594	Downregulated_in_Epithelial_Secretory	Not_significant	Not_significant	1	1	1	1	1	1	1	1	1	1	1	1	1
ENSG00000169744	Downregulated_in_Epithelial_Secretory	Not_significant	Not_significant	1	1	1	1	1	1	1	1	1	1	1	1	1
ENSG00000183853	Downregulated_in_Epithelial_Secretory	Not_significant	Not_significant	1	1	1	1	1	1	1	1	1	1	1	1	1
ENSG00000135437	Downregulated_in_Epithelial_Secretory	Not_significant	Not_significant	1	1	1	1	1	1	1	1	1	1	1	1	1
ENSG00000122870	Downregulated_in_Epithelial_Secretory	Not_significant	Not_significant	1	1	1	1	1	1	1	1	1	1	1	1	1
ENSG00000113657	Downregulated_in_Epithelial_Secretory	Downregulated_in_Breast	Not_significant	1	1	1	1	1	1	1	1	1	1	1	1	1
ENSG00000077782	Downregulated_in_Epithelial_Secretory	Not_significant	Not_significant	1	1	1	1	1	1	1	1	1	1	1	1	1
ENSG00000163378	Downregulated_in_Epithelial_Secretory	Not_significant	Not_significant	1	1	1	1	1	1	1	1	1	1	1	1	1
ENSG00000148175	Downregulated_in_Epithelial_Secretory	Not_significant	Not_significant	1	1	1	1	0	1	1	1	1	1	1	1	0
ENSG00000167641	Downregulated_in_Epithelial_Secretory	Not_significant	Not_significant	1	1	0	1	1	1	1	1	1	1	1	1	1
ENSG00000197594	Downregulated_in_Epithelial_Secretory	Not_significant	Not_significant	1	1	1	1	1	1	1	1	1	1	1	1	1
ENSG00000154134	Downregulated_in_Epithelial_Secretory	Not_significant	Not_significant	1	1	1	1	1	1	1	1	1	1	1	1	1
ENSG00000187231	Downregulated_in_Epithelial_Secretory	Not_significant	Not_significant	1	1	1	1	1	1	1	1	1	1	1	1	1
ENSG00000131711	Downregulated_in_Epithelial_Secretory	Not_significant	Not_significant	1	1	1	1	1	1	1	1	1	1	1	1	1
ENSG00000173281	Downregulated_in_Epithelial_Secretory	Not_significant	Not_significant	1	1	1	1	1	1	1	1	1	1	1	1	1
ENSG00000179277	Downregulated_in_Epithelial_Secretory	Not_significant	Not_significant	0	0	0	0	0	0	0	0	0	0	0	0	0
ENSG00000073910	Downregulated_in_Epithelial_Secretory	Not_significant	Not_significant	1	1	1	1	0	1	1	1	1	1	1	1	0
ENSG00000158258	Downregulated_in_Epithelial_Secretory	Not_significant	Not_significant	1	1	1	1	1	1	1	1	1	1	1	1	1
ENSG00000154146	Downregulated_in_Epithelial_Secretory	Not_significant	Not_significant	1	1	1	1	1	1	1	1	1	1	1	1	1
ENSG00000159433	Downregulated_in_Epithelial_Secretory	Not_significant	Not_significant	0	0	0	0	0	0	0	0	0	0	0	0	0
ENSG00000102804	Downregulated_in_Epithelial_Secretory	Not_significant	Not_significant	1	1	0	0	1	1	1	1	1	1	0	0	1
ENSG00000100605	Downregulated_in_Epithelial_Secretory	Not_significant	Not_significant	1	1	1	1	1	1	1	1	1	1	1	1	1
ENSG00000145730	Downregulated_in_Epithelial_Secretory	Not_significant	Not_significant	1	1	1	1	1	1	1	1	1	1	1	1	1
ENSG00000122707	Downregulated_in_Epithelial_Secretory	Not_significant	Not_significant	1	1	1	1	1	1	1	1	1	1	1	1	0
ENSG00000120896	Downregulated_in_Epithelial_Secretory	Not_significant	Not_significant	1	1	1	1	1	1	1	1	1	1	1	1	1
ENSG00000102802	Downregulated_in_Epithelial_Secretory	Not_significant	Not_significant	1	1	0	1	0	1	1	1	1	1	1	1	1
ENSG00000102595	Downregulated_in_Epithelial_Secretory	Not_significant	Not_significant	1	1	1	1	1	1	1	1	1	1	1	1	1
ENSG00000103710	Downregulated_in_Epithelial_Secretory	Downregulated_in_Breast	Not_significant	1	1	1	1	1	1	1	1	1	1	1	1	1
ENSG00000111859	Downregulated_in_Epithelial_Secretory	Not_significant	Not_significant	1	1	1	1	1	1	1	1	1	1	1	1	1
ENSG00000166592	Downregulated_in_Epithelial_Secretory	Downregulated_in_Breast	Not_significant	1	1	1	1	1	1	1	1	1	1	1	1	1
ENSG00000197872	Downregulated_in_Epithelial_Secretory	Not_significant	Not_significant	1	1	1	1	1	1	1	1	1	1	1	1	1
ENSG00000176903	Downregulated_in_Epithelial_Secretory	Not_significant	Not_significant	1	1	0	1	0	1	0	1	1	1	0	1	1
ENSG00000003989	Downregulated_in_Epithelial_Secretory	Not_significant	Not_significant	1	1	1	1	1	1	1	1	1	1	1	1	1
ENSG00000139112	Downregulated_in_Epithelial_Secretory	Not_significant	Not_significant	1	1	1	1	1	1	1	1	1	0	1	1	1
ENSG00000039537	Downregulated_in_Epithelial_Secretory	Not_significant	Not_significant	1	1	1	1	1	1	1	1	1	1	1	1	1
ENSG00000067445	Downregulated_in_Epithelial_Secretory	Not_significant	Not_significant	1	1	1	0	1	1	1	0	1	0	1	1	1
ENSG00000140285	Downregulated_in_Epithelial_Secretory	Not_significant	Not_significant	1	1	1	1	1	1	1	1	1	1	1	1	1
ENSG00000109790	Downregulated_in_Epithelial_Secretory	Not_significant	Not_significant	1	1	1	1	1	1	1	1	1	1	1	1	1
ENSG00000198431	Downregulated_in_Epithelial_Secretory	Not_significant	Not_significant	1	1	1	1	0	1	1	1	1	1	1	1	0
ENSG00000164056	Downregulated_in_Epithelial_Secretory	Not_significant	Not_significant	1	1	1	1	1	1	0	1	0	1	1	1	0
ENSG00000173598	Downregulated_in_Epithelial_Secretory	Not_significant	Not_significant	1	1	1	1	1	1	1	1	1	1	1	1	1
ENSG00000166073	Downregulated_in_Epithelial_Secretory	Not_significant	Not_significant	1	1	0	1	1	1	1	1	1	1	1	1	1
ENSG00000077157	Downregulated_in_Epithelial_Secretory	Downregulated_in_Breast	Not_significant	1	1	1	0	0	1	1	1	1	1	1	1	0
ENSG00000160219	Downregulated_in_Epithelial_Secretory	Not_significant	Not_significant	1	0	1	1	1	1	1	1	1	1	1	1	1
ENSG00000109472	Downregulated_in_Epithelial_Secretory	Not_significant	Not_significant	1	1	1	1	1	1	1	1	1	1	1	1	1
ENSG00000023902	Downregulated_in_Epithelial_Secretory	Downregulated_in_Breast	Not_significant	1	1	1	1	1	1	1	1	1	1	1	1	1
ENSG00000146859	Downregulated_in_Epithelial_Secretory	Not_significant	Not_significant	1	1	1	0	0	1	1	1	1	1	1	1	0
ENSG00000131370	Downregulated_in_Epithelial_Secretory	Not_significant	Not_significant	1	1	1	1	1	1	1	1	1	1	1	1	1
ENSG00000166147	Downregulated_in_Epithelial_Secretory	Not_significant	Not_significant	1	1	1	1	0	1	1	1	1	1	1	1	1
ENSG00000182287	Downregulated_in_Epithelial_Secretory	Not_significant	Not_significant	1	1	1	1	1	1	1	1	1	1	1	1	1
ENSG00000276855	Downregulated_in_Epithelial_Secretory	Not_significant	Not_significant	0	0	0	0	0	0	0	0	0	0	0	0	0
ENSG00000241399	Downregulated_in_Epithelial_Secretory	Not_significant	Not_significant	1	1	0	1	1	1	1	1	1	1	1	1	1
ENSG00000135047	Downregulated_in_Epithelial_Secretory	Not_significant	Not_significant	0	0	1	1	1	0	1	1	1	1	1	1	1
ENSG00000198771	Downregulated_in_Epithelial_Secretory	Not_significant	Not_significant	1	1	1	1	1	1	1	1	1	1	1	1	1
ENSG00000105339	Downregulated_in_Epithelial_Secretory	Not_significant	Not_significant	1	1	1	1	1	1	1	1	1	1	1	1	1
ENSG00000137094	Downregulated_in_Epithelial_Secretory	Downregulated_in_Breast	Not_significant	1	1	1	1	1	1	1	1	1	1	1	1	1
ENSG00000150281	Downregulated_in_Epithelial_Secretory	Not_significant	Not_significant	1	1	0	1	0	1	1	1	1	1	1	1	0
ENSG00000154262	Downregulated_in_Epithelial_Secretory	Not_significant	Not_significant	1	1	0	0	1	0	0	1	1	1	1	1	0
ENSG00000159840	Downregulated_in_Epithelial_Secretory	Not_significant	Not_significant	1	1	1	1	1	1	1	1	1	1	1	1	0
ENSG00000167601	Downregulated_in_Epithelial_Secretory	Not_significant	Not_significant	1	1	0	1	1	1	1	1	1	1	1	1	1
ENSG00000196843	Downregulated_in_Epithelial_Secretory	Not_significant	Not_significant	1	1	1	0	0	1	1	1	1	1	1	1	0
ENSG00000074416	Downregulated_in_Epithelial_Secretory	Not_significant	Not_significant	1	1	1	1	1	1	1	1	1	1	0	1	1
ENSG00000163430	Downregulated_in_Epithelial_Secretory	Not_significant	Not_significant	1	1	1	1	1	1	1	1	1	1	1	1	1
ENSG00000154736	Downregulated_in_Epithelial_Secretory	Not_significant	Not_significant	1	1	1	1	1	1	1	1	1	1	1	1	1
ENSG00000105971	Downregulated_in_Epithelial_Secretory	Not_significant	Not_significant	1	1	1	1	1	1	1	1	1	1	1	1	1
ENSG00000163513	Downregulated_in_Epithelial_Secretory	Not_significant	Not_significant	1	1	1	1	1	1	1	1	1	1	1	1	1
ENSG00000131634	Downregulated_in_Epithelial_Secretory	Not_significant	Not_significant	1	1	1	1	1	1	1	1	1	1	1	1	1
ENSG00000119681	Downregulated_in_Epithelial_Secretory	Not_significant	Not_significant	1	1	1	0	0	1	1	1	1	1	1	1	0
ENSG00000173175	Downregulated_in_Epithelial_Secretory	Downregulated_in_Breast	Not_significant	1	1	1	1	1	1	1	1	1	1	1	1	1
ENSG00000188641	Downregulated_in_Epithelial_Secretory	Not_significant	Not_significant	1	1	1	1	1	1	1	1	1	1	1	1	1
ENSG00000243244	Downregulated_in_Epithelial_Secretory	Not_significant	Not_significant	1	1	1	1	1	1	1	1	1	1	1	1	1
ENSG00000123080	Downregulated_in_Epithelial_Secretory	Not_significant	Not_significant	1	1	1	1	1	1	1	1	1	1	1	1	1
ENSG00000178343	Downregulated_in_Epithelial_Secretory	Downregulated_in_Breast	Downregulated_in_Female_in_Breast	1	1	1	1	1	1	1	1	1	1	1	1	1
ENSG00000265519	Downregulated_in_Epithelial_Secretory	Not_significant	Not_significant	0	0	0	0	0	0	0	0	0	0	0	0	0
ENSG00000154330	Downregulated_in_Epithelial_Secretory	Downregulated_in_Breast	Not_significant	1	1	1	1	1	1	1	1	1	1	1	1	1
ENSG00000111961	Downregulated_in_Epithelial_Secretory	Not_significant	Not_significant	1	1	1	1	1	1	1	1	1	1	1	1	1
ENSG00000150048	Downregulated_in_Epithelial_Secretory	Not_significant	Not_significant	1	1	1	1	1	1	1	1	1	1	1	1	1
ENSG00000164116	Downregulated_in_Epithelial_Secretory	Not_significant	Not_significant	1	1	1	1	1	1	1	1	1	1	1	1	0
ENSG00000064989	Downregulated_in_Epithelial_Secretory	Not_significant	Not_significant	1	1	1	1	1	1	1	1	1	1	1	1	0
ENSG00000064205	Downregulated_in_Epithelial_Secretory	Downregulated_in_Breast	Not_significant	1	1	1	1	1	1	1	1	1	1	1	1	1
ENSG00000147408	Downregulated_in_Epithelial_Secretory	Not_significant	Not_significant	1	1	1	1	1	1	1	1	1	1	1	1	1
ENSG00000162734	Downregulated_in_Epithelial_Secretory	Not_significant	Not_significant	1	1	1	1	1	1	1	1	1	1	1	1	1
ENSG00000166831	Downregulated_in_Epithelial_Secretory	Downregulated_in_Breast	Not_significant	1	1	1	1	1	1	1	1	1	1	1	1	1
ENSG00000111716	Downregulated_in_Epithelial_Secretory	Not_significant	Not_significant	1	1	1	1	1	1	1	1	1	1	1	1	1
ENSG00000175445	Downregulated_in_Epithelial_Secretory	Upregulated_in_Breast	Not_significant	1	1	1	1	1	1	1	1	1	1	1	1	1
ENSG00000147065	Downregulated_in_Epithelial_Secretory	Not_significant	Not_significant	1	1	1	1	0	1	1	1	1	1	1	1	0
ENSG00000127083	Downregulated_in_Epithelial_Secretory	Not_significant	Not_significant	1	1	1	1	1	1	1	1	1	1	1	1	0
ENSG00000162733	Downregulated_in_Epithelial_Secretory	Not_significant	Not_significant	1	1	1	1	1	1	1	1	1	1	1	1	1
ENSG00000173706	Downregulated_in_Epithelial_Secretory	Not_significant	Not_significant	1	1	1	1	1	1	1	1	1	1	1	1	1
ENSG00000169291	Downregulated_in_Epithelial_Secretory	Not_significant	Not_significant	1	1	1	1	1	1	1	1	1	1	1	1	1
ENSG00000103647	Downregulated_in_Epithelial_Secretory	Not_significant	Not_significant	1	1	1	1	1	1	1	1	1	1	1	1	1
ENSG00000124212	Downregulated_in_Epithelial_Secretory	Not_significant	Not_significant	1	1	0	1	1	1	1	1	1	1	1	1	1
ENSG00000105559	Downregulated_in_Epithelial_Secretory	Not_significant	Not_significant	1	1	0	1	1	1	1	1	1	1	1	1	1
ENSG00000261371	Downregulated_in_Epithelial_Secretory	Not_significant	Not_significant	1	1	1	1	1	1	1	1	1	1	1	1	1
ENSG00000017427	Downregulated_in_Epithelial_Secretory	Not_significant	Not_significant	1	1	1	1	1	1	1	1	1	1	1	1	1
ENSG00000129757	Downregulated_in_Epithelial_Secretory	Not_significant	Not_significant	1	1	1	1	1	1	0	1	1	1	0	1	1
ENSG00000143382	Downregulated_in_Epithelial_Secretory	Not_significant	Not_significant	1	1	0	1	1	1	1	1	1	1	1	1	0
ENSG00000079337	Downregulated_in_Epithelial_Secretory	Not_significant	Not_significant	1	1	1	1	1	1	1	1	1	1	1	1	1
ENSG00000183807	Downregulated_in_Epithelial_Secretory	Not_significant	Not_significant	1	0	1	1	1	0	0	1	1	1	1	1	1
ENSG00000240583	Downregulated_in_Epithelial_Secretory	Not_significant	Not_significant	1	1	1	1	1	1	1	1	1	1	1	1	1
ENSG00000205221	Downregulated_in_Epithelial_Secretory	Not_significant	Not_significant	1	1	1	1	1	1	1	1	1	1	1	1	1
ENSG00000082014	Downregulated_in_Epithelial_Secretory	Not_significant	Not_significant	1	1	1	1	1	1	1	1	1	1	1	1	1
ENSG00000106809	Downregulated_in_Epithelial_Secretory	Not_significant	Not_significant	1	1	1	1	1	1	1	1	1	1	1	1	1
ENSG00000122729	Downregulated_in_Epithelial_Secretory	Not_significant	Not_significant	1	1	1	1	1	1	1	1	1	1	1	1	1
ENSG00000085741	Downregulated_in_Epithelial_Secretory	Not_significant	Not_significant	1	1	1	1	1	1	1	1	1	1	1	1	1
ENSG00000112769	Downregulated_in_Epithelial_Secretory	Not_significant	Not_significant	1	1	1	1	0	1	1	1	1	1	1	1	0
ENSG00000138735	Downregulated_in_Epithelial_Secretory	Downregulated_in_Breast	Not_significant	1	1	1	1	1	1	1	1	1	1	1	1	1
ENSG00000141338	Downregulated_in_Epithelial_Secretory	Not_significant	Not_significant	1	1	0	0	1	0	0	0	0	0	1	1	0
ENSG00000150764	Downregulated_in_Epithelial_Secretory	Not_significant	Not_significant	1	1	1	1	1	1	1	1	1	1	1	1	1
ENSG00000172716	Downregulated_in_Epithelial_Secretory	Not_significant	Not_significant	1	1	0	0	0	1	0	1	1	1	1	1	0
ENSG00000172348	Downregulated_in_Epithelial_Secretory	Downregulated_in_Breast	Not_significant	1	1	1	1	1	1	1	1	1	1	1	1	0
ENSG00000164125	Downregulated_in_Epithelial_Secretory	Not_significant	Not_significant	1	1	1	1	1	1	1	1	1	1	1	1	1
ENSG00000140416	Downregulated_in_Epithelial_Secretory	Downregulated_in_Breast	Not_significant	1	1	1	1	1	1	1	1	1	1	1	1	1
ENSG00000108622	Downregulated_in_Epithelial_Secretory	Not_significant	Not_significant	1	1	0	0	0	1	0	1	1	1	1	1	0
ENSG00000172465	Downregulated_in_Epithelial_Secretory	Not_significant	Not_significant	1	1	0	0	0	0	0	1	1	1	1	1	0
ENSG00000128266	Downregulated_in_Epithelial_Secretory	Not_significant	Not_significant	1	1	1	1	1	1	1	1	1	1	1	1	1
ENSG00000161649	Downregulated_in_Epithelial_Secretory	Upregulated_in_Breast	Not_significant	1	1	0	0	0	1	0	1	1	1	1	1	0
ENSG00000171914	Downregulated_in_Epithelial_Secretory	Not_significant	Not_significant	1	1	1	1	1	1	1	1	1	1	1	1	1
ENSG00000135218	Downregulated_in_Epithelial_Secretory	Upregulated_in_Breast	Not_significant	1	1	1	1	1	1	1	1	1	1	1	1	1
ENSG00000289404	Downregulated_in_Epithelial_Secretory	Not_significant	Not_significant	0	0	0	0	0	0	0	0	0	0	0	0	0
ENSG00000189129	Downregulated_in_Epithelial_Secretory	Not_significant	Not_significant	1	1	0	0	0	0	0	1	1	1	0	1	0
ENSG00000135272	Downregulated_in_Epithelial_Secretory	Not_significant	Not_significant	1	1	1	1	1	1	1	1	1	1	1	1	1
ENSG00000184602	Downregulated_in_Epithelial_Secretory	Not_significant	Not_significant	1	1	1	1	1	1	1	1	1	1	1	1	0
ENSG00000229436	Downregulated_in_Epithelial_Secretory	Not_significant	Not_significant	0	0	0	0	0	0	0	0	0	0	0	0	0
ENSG00000174059	Downregulated_in_Epithelial_Secretory	Not_significant	Not_significant	1	1	1	1	1	1	1	1	1	1	1	1	1
ENSG00000111404	Downregulated_in_Epithelial_Secretory	Not_significant	Not_significant	1	1	1	0	1	0	1	1	1	1	1	1	0
ENSG00000118762	Downregulated_in_Epithelial_Secretory	Not_significant	Not_significant	1	0	1	1	1	1	1	1	1	1	1	1	1
ENSG00000160111	Downregulated_in_Epithelial_Secretory	Not_significant	Not_significant	1	1	1	1	1	1	1	1	1	1	1	1	1
ENSG00000165507	Downregulated_in_Epithelial_Secretory	Not_significant	Not_significant	1	1	0	0	1	1	0	1	1	1	1	1	0
ENSG00000155962	Downregulated_in_Epithelial_Secretory	Not_significant	Not_significant	0	1	1	0	1	1	1	1	1	1	1	1	1
ENSG00000170323	Downregulated_in_Epithelial_Secretory	Upregulated_in_Breast	Not_significant	1	1	1	1	1	1	1	1	1	0	0	1	1
ENSG00000112186	Downregulated_in_Epithelial_Secretory	Downregulated_in_Breast	Not_significant	1	1	1	1	1	1	1	1	1	1	1	1	1
ENSG00000172159	Downregulated_in_Epithelial_Secretory	Not_significant	Not_significant	1	1	1	1	1	1	1	1	1	1	1	1	1
ENSG00000198795	Downregulated_in_Epithelial_Secretory	Not_significant	Not_significant	1	1	1	1	1	1	1	1	1	1	1	1	1
ENSG00000132386	Downregulated_in_Epithelial_Secretory	Not_significant	Not_significant	1	1	1	1	1	1	1	1	1	1	1	1	1
ENSG00000157110	Downregulated_in_Epithelial_Secretory	Not_significant	Not_significant	1	1	1	1	1	1	1	1	1	1	1	1	1
ENSG00000130600	Downregulated_in_Epithelial_Secretory	Not_significant	Downregulated_in_Female_in_Breast	0	0	0	0	0	0	0	0	0	0	0	0	0
ENSG00000211455	Downregulated_in_Epithelial_Secretory	Downregulated_in_Breast	Not_significant	1	1	1	1	1	1	1	1	1	1	1	1	1
ENSG00000111799	Downregulated_in_Epithelial_Secretory	Not_significant	Not_significant	1	1	1	1	1	1	1	1	1	1	1	1	1
ENSG00000104936	Downregulated_in_Epithelial_Secretory	Downregulated_in_Breast	Not_significant	1	1	0	0	0	1	1	1	1	1	0	1	0
ENSG00000128917	Downregulated_in_Epithelial_Secretory	Not_significant	Not_significant	1	1	1	1	0	1	1	1	1	1	1	1	1
ENSG00000090924	Downregulated_in_Epithelial_Secretory	Not_significant	Not_significant	1	1	0	0	0	1	0	1	1	1	1	1	0
ENSG00000163638	Downregulated_in_Epithelial_Secretory	Not_significant	Not_significant	1	1	1	1	1	1	1	1	1	1	1	1	1
ENSG00000163110	Downregulated_in_Epithelial_Secretory	Not_significant	Not_significant	1	1	1	1	1	1	1	1	1	1	1	1	1
ENSG00000107372	Downregulated_in_Epithelial_Secretory	Not_significant	Not_significant	1	1	1	1	0	1	1	1	1	1	1	1	0
ENSG00000196569	Downregulated_in_Epithelial_Secretory	Not_significant	Not_significant	1	1	1	1	1	1	1	1	1	1	1	1	1
ENSG00000145990	Downregulated_in_Epithelial_Secretory	Not_significant	Not_significant	1	1	1	1	1	1	1	1	1	1	1	1	1
ENSG00000102755	Downregulated_in_Epithelial_Secretory	Not_significant	Not_significant	1	1	1	0	1	1	1	1	1	1	1	1	1
ENSG00000072195	Downregulated_in_Epithelial_Secretory	Downregulated_in_Breast	Not_significant	1	1	0	0	0	1	1	1	1	1	1	1	0
ENSG00000127528	Downregulated_in_Epithelial_Secretory	Not_significant	Not_significant	1	1	0	1	0	1	1	1	1	1	0	1	0
ENSG00000161638	Downregulated_in_Epithelial_Secretory	Downregulated_in_Breast	Not_significant	1	1	1	1	1	1	1	1	1	1	1	1	1
ENSG00000129116	Downregulated_in_Epithelial_Secretory	Downregulated_in_Breast	Not_significant	1	1	1	1	1	1	1	1	1	1	1	1	1
ENSG00000240771	Downregulated_in_Epithelial_Secretory	Not_significant	Not_significant	1	1	0	0	1	1	1	1	1	1	0	1	1
ENSG00000123384	Downregulated_in_Epithelial_Secretory	Not_significant	Not_significant	1	1	1	1	1	1	1	1	1	1	0	1	1
ENSG00000165197	Downregulated_in_Epithelial_Secretory	Not_significant	Not_significant	1	1	1	1	1	1	1	1	1	1	1	1	0
ENSG00000116962	Downregulated_in_Epithelial_Secretory	Not_significant	Not_significant	1	1	1	1	1	1	1	1	1	1	1	1	1
ENSG00000167779	Downregulated_in_Epithelial_Secretory	Not_significant	Not_significant	1	1	0	0	1	1	1	1	1	1	1	1	1
ENSG00000163754	Downregulated_in_Epithelial_Secretory	Not_significant	Not_significant	1	1	1	1	1	1	1	1	1	1	1	1	1
ENSG00000166106	Downregulated_in_Epithelial_Secretory	Not_significant	Not_significant	1	1	1	1	1	1	1	1	1	1	1	1	1
ENSG00000170955	Downregulated_in_Epithelial_Secretory	Not_significant	Not_significant	1	1	1	1	1	1	1	1	1	1	1	1	1
ENSG00000168306	Downregulated_in_Epithelial_Secretory	Not_significant	Not_significant	1	1	1	1	0	1	1	1	1	1	1	1	0
ENSG00000163297	Downregulated_in_Epithelial_Secretory	Not_significant	Not_significant	1	1	1	1	1	1	1	1	1	1	1	1	1
ENSG00000099139	Downregulated_in_Epithelial_Secretory	Not_significant	Not_significant	1	1	1	1	1	1	1	1	1	1	1	1	1
ENSG00000187479	Downregulated_in_Epithelial_Secretory	Downregulated_in_Breast	Not_significant	1	1	0	1	1	1	0	0	1	1	1	0	1
ENSG00000204291	Downregulated_in_Epithelial_Secretory	Not_significant	Not_significant	1	1	0	1	1	0	0	1	1	1	1	1	1
ENSG00000177666	Downregulated_in_Epithelial_Secretory	Not_significant	Not_significant	1	1	1	1	1	1	1	1	1	1	0	1	1
ENSG00000134369	Downregulated_in_Epithelial_Secretory	Not_significant	Not_significant	1	1	1	1	1	1	1	1	1	1	1	1	1
ENSG00000196923	Downregulated_in_Epithelial_Secretory	Downregulated_in_Breast	Not_significant	1	1	1	1	1	1	1	1	1	1	0	1	1
ENSG00000106819	Downregulated_in_Epithelial_Secretory	Downregulated_in_Breast	Not_significant	1	1	1	1	1	1	1	1	1	1	1	1	1
ENSG00000154133	Downregulated_in_Epithelial_Secretory	Not_significant	Not_significant	1	1	0	0	0	1	1	1	1	1	1	1	0
ENSG00000144476	Downregulated_in_Epithelial_Secretory	Not_significant	Not_significant	1	1	1	1	1	0	1	1	1	1	1	1	1
ENSG00000152952	Downregulated_in_Epithelial_Secretory	Not_significant	Not_significant	1	1	1	1	1	1	1	1	1	1	1	1	1
ENSG00000163431	Downregulated_in_Epithelial_Secretory	Downregulated_in_Breast	Not_significant	1	1	1	1	1	1	1	1	1	1	1	1	1
ENSG00000197614	Downregulated_in_Epithelial_Secretory	Not_significant	Not_significant	1	1	1	1	1	1	0	1	1	1	1	1	1
ENSG00000074219	Downregulated_in_Epithelial_Secretory	Not_significant	Not_significant	1	1	0	0	0	0	1	1	1	1	1	1	0
ENSG00000148484	Downregulated_in_Epithelial_Secretory	Not_significant	Not_significant	1	1	1	1	1	1	1	1	1	1	1	1	1
ENSG00000116717	Downregulated_in_Epithelial_Secretory	Not_significant	Not_significant	1	1	1	1	1	1	1	1	1	1	1	1	1
ENSG00000078596	Downregulated_in_Epithelial_Secretory	Not_significant	Not_significant	1	1	1	1	0	1	1	0	1	0	1	1	1
ENSG00000105655	Downregulated_in_Epithelial_Secretory	Not_significant	Not_significant	1	1	1	1	0	1	1	1	1	1	0	1	1
ENSG00000128284	Downregulated_in_Epithelial_Secretory	Not_significant	Not_significant	1	1	0	0	1	1	0	1	1	0	1	1	1
ENSG00000147113	Downregulated_in_Epithelial_Secretory	Not_significant	Not_significant	1	1	1	0	1	1	1	1	1	1	1	1	0
ENSG00000204301	Downregulated_in_Epithelial_Secretory	Not_significant	Not_significant	0	1	0	1	1	0	0	1	1	1	0	1	1
ENSG00000164683	Downregulated_in_Epithelial_Secretory	Not_significant	Not_significant	1	1	1	1	1	1	1	1	1	1	1	1	1
ENSG00000167994	Downregulated_in_Epithelial_Secretory	Not_significant	Not_significant	1	1	1	1	1	1	1	1	1	1	1	1	1
ENSG00000101665	Downregulated_in_Epithelial_Secretory	Not_significant	Not_significant	1	1	1	1	1	1	1	1	1	1	1	1	1
ENSG00000244734	Downregulated_in_Epithelial_Secretory	Not_significant	Not_significant	0	0	1	0	1	0	0	0	0	0	0	0	1
ENSG00000134954	Downregulated_in_Epithelial_Secretory	Not_significant	Not_significant	1	1	1	1	1	1	1	1	1	1	1	1	1
ENSG00000168004	Downregulated_in_Epithelial_Secretory	Upregulated_in_Breast	Not_significant	1	1	0	0	1	0	0	1	1	1	1	1	1
ENSG00000149131	Downregulated_in_Epithelial_Secretory	Not_significant	Not_significant	1	1	1	0	1	1	1	1	1	1	1	1	1
ENSG00000241839	Downregulated_in_Epithelial_Secretory	Not_significant	Not_significant	1	1	1	1	1	1	1	1	1	1	1	1	1
ENSG00000138835	Downregulated_in_Epithelial_Secretory	Not_significant	Not_significant	1	1	1	0	1	1	1	1	1	1	1	1	1
ENSG00000172889	Downregulated_in_Epithelial_Secretory	Not_significant	Not_significant	1	1	1	1	1	1	1	1	1	1	0	1	1
ENSG00000167676	Downregulated_in_Epithelial_Secretory	Not_significant	Not_significant	1	1	0	0	1	1	1	1	1	1	0	1	1
ENSG00000151702	Downregulated_in_Epithelial_Secretory	Not_significant	Not_significant	1	1	1	1	1	1	1	1	1	1	1	1	1
ENSG00000182916	Downregulated_in_Epithelial_Secretory	Not_significant	Not_significant	1	1	0	0	0	0	0	1	1	1	1	1	0
ENSG00000140511	Downregulated_in_Epithelial_Secretory	Not_significant	Not_significant	1	1	1	1	1	1	1	1	1	1	0	1	1
ENSG00000249751	Downregulated_in_Epithelial_Secretory	Not_significant	Not_significant	1	1	1	0	0	1	0	1	1	1	1	1	0
ENSG00000150347	Downregulated_in_Epithelial_Secretory	Not_significant	Not_significant	1	1	1	0	0	1	1	1	1	1	1	1	0
ENSG00000177464	Downregulated_in_Epithelial_Secretory	Not_significant	Not_significant	1	1	0	1	1	1	1	1	1	1	1	1	0
ENSG00000068366	Downregulated_in_Epithelial_Secretory	Not_significant	Not_significant	1	1	1	1	1	1	1	1	1	1	1	1	1
ENSG00000142089	Downregulated_in_Epithelial_Secretory	Not_significant	Not_significant	1	1	0	0	0	1	1	1	1	1	1	1	0
ENSG00000164294	Downregulated_in_Epithelial_Secretory	Not_significant	Not_significant	1	1	1	1	1	1	1	1	1	1	1	1	1
ENSG00000112964	Downregulated_in_Epithelial_Secretory	Not_significant	Not_significant	1	1	1	1	1	1	1	1	1	1	1	1	1
ENSG00000185201	Downregulated_in_Epithelial_Secretory	Not_significant	Not_significant	1	1	0	0	0	1	1	1	1	1	1	1	0
ENSG00000187266	Downregulated_in_Epithelial_Secretory	Not_significant	Not_significant	1	1	0	1	1	1	1	1	1	1	1	1	1
ENSG00000163239	Downregulated_in_Epithelial_Secretory	Not_significant	Not_significant	0	0	0	1	1	1	0	1	1	1	0	1	1
ENSG00000188783	Downregulated_in_Epithelial_Secretory	Not_significant	Not_significant	1	1	1	1	1	1	1	1	1	1	1	1	1
ENSG00000072952	Downregulated_in_Epithelial_Secretory	Downregulated_in_Breast	Not_significant	1	1	1	1	1	1	1	1	1	1	1	1	1
ENSG00000169116	Downregulated_in_Epithelial_Secretory	Not_significant	Not_significant	1	1	1	1	0	1	1	1	1	1	1	1	0
ENSG00000134013	Downregulated_in_Epithelial_Secretory	Not_significant	Not_significant	1	1	1	1	1	1	1	1	1	1	1	1	1
ENSG00000187098	Downregulated_in_Epithelial_Secretory	Not_significant	Not_significant	1	1	1	1	1	1	1	1	1	1	1	1	1
ENSG00000174175	Downregulated_in_Epithelial_Secretory	Not_significant	Not_significant	1	1	0	0	1	1	1	1	1	1	1	1	0
ENSG00000175879	Downregulated_in_Epithelial_Secretory	Upregulated_in_Breast	Not_significant	1	1	1	1	0	1	1	1	1	1	1	1	0
ENSG00000011465	Downregulated_in_Epithelial_Secretory	Not_significant	Not_significant	1	1	1	1	1	1	1	1	1	1	1	1	1
ENSG00000226608	Downregulated_in_Epithelial_Secretory	Not_significant	Not_significant	0	0	0	0	0	0	0	0	0	0	0	0	0
ENSG00000006210	Downregulated_in_Epithelial_Secretory	Not_significant	Upregulated_in_Female_in_Breast	1	1	0	0	1	0	0	1	1	1	1	1	0
ENSG00000186642	Downregulated_in_Epithelial_Secretory	Not_significant	Not_significant	1	1	0	1	1	1	1	1	1	1	1	1	1
ENSG00000120820	Downregulated_in_Epithelial_Secretory	Not_significant	Not_significant	1	1	1	1	1	1	1	1	1	1	1	1	1
ENSG00000138758	Downregulated_in_Epithelial_Secretory	Not_significant	Not_significant	1	1	1	1	0	1	1	1	1	1	1	1	0
ENSG00000101938	Downregulated_in_Epithelial_Secretory	Not_significant	Not_significant	1	1	1	1	0	0	1	1	1	1	1	1	0
ENSG00000187608	Downregulated_in_Epithelial_Secretory	Not_significant	Not_significant	1	1	0	0	1	1	1	1	1	1	1	1	1
ENSG00000026025	Downregulated_in_Epithelial_Secretory	Not_significant	Not_significant	1	1	1	1	1	1	1	1	1	1	1	1	1
ENSG00000272573	Downregulated_in_Epithelial_Secretory	Downregulated_in_Breast	Not_significant	1	1	1	1	1	0	1	1	1	1	1	0	1
ENSG00000162692	Downregulated_in_Epithelial_Secretory	Not_significant	Not_significant	1	1	0	0	1	1	1	1	1	1	1	1	1
ENSG00000267653	Downregulated_in_Epithelial_Secretory	Upregulated_in_Breast	Not_significant	0	0	0	0	0	0	0	0	0	0	0	0	0
ENSG00000142303	Downregulated_in_Epithelial_Secretory	Not_significant	Not_significant	1	1	1	1	1	1	1	1	1	1	1	1	1
ENSG00000163909	Downregulated_in_Epithelial_Secretory	Not_significant	Not_significant	1	1	1	0	1	1	1	1	1	1	1	1	1
ENSG00000076555	Downregulated_in_Epithelial_Secretory	Not_significant	Not_significant	1	1	1	1	1	1	1	1	1	1	1	1	1
ENSG00000119147	Downregulated_in_Epithelial_Secretory	Not_significant	Not_significant	1	1	1	1	1	1	1	1	1	1	1	1	1
ENSG00000137124	Downregulated_in_Epithelial_Secretory	Downregulated_in_Breast	Not_significant	1	1	0	1	1	1	1	1	0	0	0	1	1
ENSG00000183801	Downregulated_in_Epithelial_Secretory	Not_significant	Not_significant	1	1	1	0	0	1	1	1	1	1	0	1	1
ENSG00000181856	Downregulated_in_Epithelial_Secretory	Not_significant	Not_significant	1	1	1	1	0	1	1	1	1	1	1	1	1
ENSG00000127954	Downregulated_in_Epithelial_Secretory	Not_significant	Not_significant	1	1	1	1	1	1	1	1	1	1	1	1	1
ENSG00000180139	Downregulated_in_Epithelial_Secretory	Not_significant	Not_significant	0	0	0	0	0	0	0	0	0	0	0	0	0
ENSG00000163132	Downregulated_in_Epithelial_Secretory	Not_significant	Not_significant	1	1	1	1	0	1	1	1	1	1	0	1	0
ENSG00000103876	Downregulated_in_Epithelial_Secretory	Not_significant	Not_significant	1	1	1	1	1	1	1	1	1	1	1	1	0
ENSG00000203747	Downregulated_in_Epithelial_Secretory	Not_significant	Not_significant	1	1	1	0	0	1	1	1	1	1	1	1	0
ENSG00000058272	Downregulated_in_Epithelial_Secretory	Not_significant	Not_significant	1	1	1	1	1	1	1	1	1	1	1	1	1
ENSG00000175183	Downregulated_in_Epithelial_Secretory	Not_significant	Not_significant	1	1	1	1	1	1	1	1	1	1	1	1	1
ENSG00000128591	Downregulated_in_Epithelial_Secretory	Downregulated_in_Breast	Not_significant	1	1	1	1	1	1	1	1	1	1	1	1	1
ENSG00000145012	Downregulated_in_Epithelial_Secretory	Downregulated_in_Breast	Not_significant	1	1	1	1	1	1	1	1	1	1	1	1	1
ENSG00000134533	Downregulated_in_Epithelial_Secretory	Not_significant	Not_significant	1	1	1	1	1	1	0	1	1	1	1	1	1
ENSG00000117461	Downregulated_in_Epithelial_Secretory	Not_significant	Not_significant	1	1	1	1	1	1	1	1	1	1	1	1	1
ENSG00000115935	Downregulated_in_Epithelial_Secretory	Not_significant	Not_significant	1	1	1	1	1	1	0	0	0	0	0	0	1
ENSG00000130307	Downregulated_in_Epithelial_Secretory	Not_significant	Not_significant	1	1	1	1	1	1	1	1	1	1	0	1	1
ENSG00000182326	Downregulated_in_Epithelial_Secretory	Not_significant	Not_significant	1	1	1	1	1	1	1	1	1	1	1	1	0
ENSG00000163884	Downregulated_in_Epithelial_Secretory	Not_significant	Not_significant	1	1	1	1	1	1	1	1	1	1	1	1	1
ENSG00000169439	Downregulated_in_Epithelial_Secretory	Not_significant	Not_significant	1	1	1	1	1	1	1	1	1	1	1	1	1
ENSG00000133574	Downregulated_in_Epithelial_Secretory	Not_significant	Not_significant	1	1	0	0	0	1	0	1	1	1	1	1	0
ENSG00000101335	Downregulated_in_Epithelial_Secretory	Downregulated_in_Breast	Not_significant	1	1	1	1	1	1	1	1	1	1	1	1	1
ENSG00000184584	Downregulated_in_Epithelial_Secretory	Not_significant	Not_significant	1	1	1	1	1	1	1	1	1	1	1	1	1
ENSG00000242732	Downregulated_in_Epithelial_Secretory	Not_significant	Not_significant	1	1	0	0	0	0	0	1	1	1	1	1	0
ENSG00000166265	Downregulated_in_Epithelial_Secretory	Not_significant	Not_significant	1	1	1	1	0	0	1	1	1	1	1	1	0
ENSG00000162745	Downregulated_in_Epithelial_Secretory	Not_significant	Not_significant	1	1	1	1	1	1	1	1	1	1	1	1	1
ENSG00000112562	Downregulated_in_Epithelial_Secretory	Not_significant	Not_significant	1	1	1	0	1	1	1	1	1	1	1	1	1
ENSG00000166086	Downregulated_in_Epithelial_Secretory	Not_significant	Not_significant	1	1	1	1	1	1	1	1	1	1	1	1	1
ENSG00000184160	Downregulated_in_Epithelial_Secretory	Not_significant	Not_significant	1	1	1	1	1	1	1	1	1	1	0	1	1
ENSG00000186205	Downregulated_in_Epithelial_Secretory	Not_significant	Not_significant	1	1	0	1	1	1	1	1	1	1	1	1	0
ENSG00000144824	Downregulated_in_Epithelial_Secretory	Not_significant	Not_significant	1	1	1	0	1	1	1	1	1	1	1	1	1
ENSG00000153071	Downregulated_in_Epithelial_Secretory	Not_significant	Not_significant	1	1	1	1	1	1	1	1	1	1	1	1	1
ENSG00000174697	Downregulated_in_Epithelial_Secretory	Upregulated_in_Breast	Not_significant	1	1	0	1	0	1	1	1	1	1	1	1	0
ENSG00000198844	Downregulated_in_Epithelial_Secretory	Not_significant	Not_significant	1	1	0	1	1	1	1	1	1	1	1	1	1
ENSG00000126603	Downregulated_in_Epithelial_Secretory	Not_significant	Not_significant	1	1	1	1	1	1	1	1	1	1	1	1	1
ENSG00000183696	Downregulated_in_Epithelial_Secretory	Not_significant	Not_significant	1	1	1	1	1	1	1	1	1	1	1	1	1
ENSG00000162654	Downregulated_in_Epithelial_Secretory	Not_significant	Not_significant	1	1	0	0	0	0	0	0	0	0	0	0	0
ENSG00000167549	Downregulated_in_Epithelial_Secretory	Not_significant	Not_significant	1	1	1	1	1	1	1	1	1	1	1	1	0
ENSG00000131386	Downregulated_in_Epithelial_Secretory	Not_significant	Not_significant	1	1	1	1	0	1	1	1	1	1	1	1	1
ENSG00000244486	Downregulated_in_Epithelial_Secretory	Not_significant	Not_significant	1	1	1	1	1	1	1	1	1	1	0	1	1
ENSG00000164035	Downregulated_in_Epithelial_Secretory	Not_significant	Not_significant	1	1	1	0	0	1	1	1	1	1	1	1	0
ENSG00000177697	Downregulated_in_Epithelial_Secretory	Not_significant	Not_significant	1	1	1	1	1	1	1	1	1	1	0	1	1
ENSG00000099998	Downregulated_in_Epithelial_Secretory	Not_significant	Not_significant	1	1	1	1	1	1	1	1	1	1	1	1	1
ENSG00000122035	Downregulated_in_Epithelial_Secretory	Not_significant	Not_significant	1	1	1	1	0	1	1	1	1	1	1	1	0
ENSG00000124440	Downregulated_in_Epithelial_Secretory	Not_significant	Not_significant	1	1	0	0	1	1	1	1	1	1	1	1	1
ENSG00000065054	Downregulated_in_Epithelial_Secretory	Not_significant	Not_significant	1	1	1	1	1	1	1	1	1	1	0	1	1
ENSG00000154589	Downregulated_in_Epithelial_Secretory	Not_significant	Not_significant	1	1	1	0	0	1	1	1	1	1	0	1	0
ENSG00000251322	Downregulated_in_Epithelial_Secretory	Not_significant	Not_significant	1	1	1	1	1	1	1	1	1	1	1	1	1
ENSG00000143878	Downregulated_in_Epithelial_Secretory	Not_significant	Not_significant	1	1	1	1	0	1	1	1	1	1	1	1	1
ENSG00000156298	Downregulated_in_Epithelial_Secretory	Not_significant	Not_significant	1	1	1	1	1	1	1	1	1	1	1	1	1
ENSG00000106366	Downregulated_in_Epithelial_Secretory	Downregulated_in_Breast	Not_significant	1	1	0	1	1	1	1	1	1	1	1	1	1
ENSG00000115461	Downregulated_in_Epithelial_Secretory	Not_significant	Downregulated_in_Female_in_Breast	1	1	1	1	1	1	1	1	1	1	1	1	1
ENSG00000176971	Downregulated_in_Epithelial_Secretory	Not_significant	Not_significant	1	1	1	1	1	1	1	1	1	1	1	1	1
ENSG00000154783	Downregulated_in_Epithelial_Secretory	Not_significant	Not_significant	1	1	1	1	1	1	1	1	1	1	1	1	1
ENSG00000111145	Downregulated_in_Epithelial_Secretory	Not_significant	Not_significant	1	1	1	1	1	1	1	1	1	1	1	1	1
ENSG00000184347	Downregulated_in_Epithelial_Secretory	Not_significant	Not_significant	1	1	1	1	1	1	1	1	1	1	1	1	1
ENSG00000164849	Downregulated_in_Epithelial_Secretory	Not_significant	Not_significant	1	1	1	0	0	0	1	1	0	0	0	0	0
ENSG00000182809	Downregulated_in_Epithelial_Secretory	Not_significant	Not_significant	1	1	1	1	1	1	0	1	1	1	1	1	1
ENSG00000147119	Downregulated_in_Epithelial_Secretory	Not_significant	Not_significant	1	1	1	1	1	1	0	1	1	1	1	1	1
ENSG00000182253	Downregulated_in_Epithelial_Secretory	Not_significant	Not_significant	1	1	1	1	1	1	1	1	1	1	1	1	1
ENSG00000087116	Downregulated_in_Epithelial_Secretory	Not_significant	Not_significant	1	1	1	1	1	1	1	1	1	1	1	1	1
ENSG00000133026	Downregulated_in_Epithelial_Secretory	Not_significant	Not_significant	1	1	1	1	1	1	1	1	1	1	1	1	1
ENSG00000141756	Downregulated_in_Epithelial_Secretory	Not_significant	Not_significant	1	1	1	1	1	1	1	1	1	1	1	1	1
ENSG00000154553	Downregulated_in_Epithelial_Secretory	Downregulated_in_Breast	Not_significant	1	1	1	1	1	1	1	1	1	1	1	1	1
ENSG00000122786	Downregulated_in_Epithelial_Secretory	Downregulated_in_Breast	Not_significant	1	1	1	1	1	1	1	1	1	1	1	1	1
ENSG00000164949	Downregulated_in_Epithelial_Secretory	Not_significant	Not_significant	1	1	1	1	1	1	1	1	1	1	1	1	1
ENSG00000163520	Downregulated_in_Epithelial_Secretory	Not_significant	Not_significant	1	1	1	1	1	1	1	1	1	1	1	1	1
ENSG00000196329	Downregulated_in_Epithelial_Secretory	Not_significant	Not_significant	1	1	1	0	1	1	0	1	1	1	1	1	0
ENSG00000113083	Downregulated_in_Epithelial_Secretory	Not_significant	Not_significant	1	1	1	1	1	1	1	1	1	1	1	1	1
ENSG00000171115	Downregulated_in_Epithelial_Secretory	Not_significant	Not_significant	1	1	0	0	0	0	0	1	1	1	1	1	0
ENSG00000101331	Downregulated_in_Epithelial_Secretory	Not_significant	Not_significant	1	1	1	1	1	1	1	1	1	1	1	1	1
ENSG00000168993	Downregulated_in_Epithelial_Secretory	Not_significant	Not_significant	1	1	1	1	1	1	1	1	1	1	1	1	1
ENSG00000165124	Downregulated_in_Epithelial_Secretory	Not_significant	Not_significant	1	1	1	1	1	1	1	1	1	1	1	1	1
ENSG00000167371	Downregulated_in_Epithelial_Secretory	Downregulated_in_Breast	Not_significant	1	1	0	1	1	1	0	1	1	1	1	1	1
ENSG00000132530	Downregulated_in_Epithelial_Secretory	Not_significant	Not_significant	1	1	1	0	1	1	1	1	1	1	1	1	1
ENSG00000166927	Downregulated_in_Epithelial_Secretory	Not_significant	Not_significant	1	1	1	1	1	0	0	1	1	1	0	1	1
ENSG00000115414	Downregulated_in_Epithelial_Secretory	Downregulated_in_Breast	Not_significant	1	1	1	1	1	1	1	1	1	1	1	1	1
ENSG00000172935	Downregulated_in_Epithelial_Secretory	Not_significant	Not_significant	1	1	1	0	0	1	1	1	1	1	0	1	0
ENSG00000272789	Downregulated_in_Epithelial_Secretory	Not_significant	Not_significant	0	0	0	0	0	0	0	0	0	0	0	0	0
ENSG00000144668	Downregulated_in_Epithelial_Secretory	Not_significant	Not_significant	1	1	1	1	1	1	1	1	1	1	1	1	1
ENSG00000184371	Downregulated_in_Epithelial_Secretory	Not_significant	Not_significant	1	1	1	0	1	1	1	1	1	1	1	1	1
ENSG00000060982	Downregulated_in_Epithelial_Secretory	Not_significant	Not_significant	1	1	1	1	1	1	1	1	1	1	1	1	0
ENSG00000140682	Downregulated_in_Epithelial_Secretory	Not_significant	Not_significant	1	1	0	1	0	1	1	1	1	1	1	1	1
ENSG00000169083	Downregulated_in_Epithelial_Secretory	Not_significant	Not_significant	1	1	1	1	1	1	1	1	1	1	1	1	1
ENSG00000168477	Downregulated_in_Epithelial_Secretory	Not_significant	Not_significant	1	1	1	1	1	1	1	1	1	1	1	1	1
ENSG00000142156	Downregulated_in_Epithelial_Secretory	Not_significant	Not_significant	1	1	1	0	1	1	0	0	0	0	0	1	1
ENSG00000121440	Downregulated_in_Epithelial_Secretory	Not_significant	Not_significant	1	1	1	1	1	1	1	1	1	1	1	1	1
ENSG00000129009	Downregulated_in_Epithelial_Secretory	Not_significant	Not_significant	1	1	1	1	1	1	1	1	1	1	1	1	1
ENSG00000139970	Downregulated_in_Epithelial_Secretory	Not_significant	Not_significant	1	1	1	1	1	1	1	1	1	1	0	1	1
ENSG00000126778	Downregulated_in_Epithelial_Secretory	Not_significant	Not_significant	1	1	1	1	1	1	1	1	1	1	1	1	1
ENSG00000154721	Downregulated_in_Epithelial_Secretory	Not_significant	Not_significant	1	1	1	1	1	1	1	1	1	1	1	1	1
ENSG00000154065	Downregulated_in_Epithelial_Secretory	Not_significant	Not_significant	1	1	1	1	1	1	1	1	1	1	1	1	1
ENSG00000133800	Downregulated_in_Epithelial_Secretory	Not_significant	Not_significant	1	1	1	1	1	1	1	1	1	1	1	1	1
ENSG00000183963	Downregulated_in_Epithelial_Secretory	Downregulated_in_Breast	Not_significant	1	1	1	1	0	1	1	1	1	1	1	1	0
ENSG00000176438	Downregulated_in_Epithelial_Secretory	Not_significant	Not_significant	1	1	1	1	1	1	1	1	1	1	1	1	1
ENSG00000121898	Downregulated_in_Epithelial_Secretory	Not_significant	Not_significant	1	1	1	1	1	1	1	1	1	1	1	1	1
ENSG00000184601	Downregulated_in_Epithelial_Secretory	Upregulated_in_Breast	Not_significant	1	1	0	0	0	0	0	1	1	1	0	1	0
ENSG00000196616	Downregulated_in_Epithelial_Secretory	Not_significant	Not_significant	1	1	0	0	1	1	0	1	1	1	0	1	1
ENSG00000163637	Downregulated_in_Epithelial_Secretory	Not_significant	Not_significant	1	1	1	1	1	1	1	1	1	1	1	1	1
ENSG00000149591	Downregulated_in_Epithelial_Secretory	Not_significant	Not_significant	1	1	1	1	1	1	1	1	1	1	1	1	1
ENSG00000129467	Downregulated_in_Epithelial_Secretory	Not_significant	Not_significant	1	1	0	1	0	1	1	1	1	1	1	1	1
ENSG00000123095	Downregulated_in_Epithelial_Secretory	Not_significant	Not_significant	1	1	1	1	1	1	1	1	1	1	1	1	1
ENSG00000005249	Downregulated_in_Epithelial_Secretory	Not_significant	Not_significant	1	1	1	0	1	1	1	1	1	1	1	1	1
ENSG00000133937	Downregulated_in_Epithelial_Secretory	Upregulated_in_Breast	Not_significant	1	1	1	1	1	1	1	1	1	1	1	1	1
ENSG00000137965	Downregulated_in_Epithelial_Secretory	Not_significant	Not_significant	1	1	0	0	1	0	0	1	1	1	1	1	1
ENSG00000118432	Downregulated_in_Epithelial_Secretory	Not_significant	Not_significant	1	1	1	1	1	0	0	1	1	1	0	1	1
ENSG00000126878	Downregulated_in_Epithelial_Secretory	Not_significant	Not_significant	1	1	1	1	1	1	1	1	1	1	1	1	1
ENSG00000158270	Downregulated_in_Epithelial_Secretory	Not_significant	Not_significant	1	1	1	1	1	1	1	1	1	1	1	1	1
ENSG00000074660	Downregulated_in_Epithelial_Secretory	Not_significant	Not_significant	1	1	1	1	1	1	1	1	1	1	1	1	1
ENSG00000184227	Downregulated_in_Epithelial_Secretory	Not_significant	Not_significant	1	1	1	1	1	1	1	1	1	1	0	1	1
ENSG00000166341	Downregulated_in_Epithelial_Secretory	Not_significant	Not_significant	1	1	0	0	0	1	1	1	1	1	1	1	0
ENSG00000119699	Downregulated_in_Epithelial_Secretory	Not_significant	Not_significant	1	1	1	1	1	1	1	1	1	1	1	1	1
ENSG00000150995	Downregulated_in_Epithelial_Secretory	Not_significant	Not_significant	1	1	1	1	1	1	1	1	1	1	1	1	1
ENSG00000151617	Downregulated_in_Epithelial_Secretory	Not_significant	Not_significant	1	1	1	1	1	1	1	1	1	1	1	1	1
ENSG00000142173	Downregulated_in_Epithelial_Secretory	Not_significant	Not_significant	1	1	1	1	1	1	1	1	1	1	1	1	1
ENSG00000120049	Downregulated_in_Epithelial_Secretory	Not_significant	Not_significant	1	1	1	1	1	1	1	1	1	1	1	1	1
ENSG00000119917	Downregulated_in_Epithelial_Secretory	Not_significant	Not_significant	1	1	1	1	1	1	1	1	1	1	1	1	1
ENSG00000108960	Downregulated_in_Epithelial_Secretory	Not_significant	Not_significant	1	1	1	1	1	1	1	1	1	1	1	1	1
ENSG00000119927	Downregulated_in_Epithelial_Secretory	Not_significant	Not_significant	1	1	1	1	1	1	1	1	1	1	1	1	1
ENSG00000111452	Downregulated_in_Epithelial_Secretory	Not_significant	Not_significant	1	1	1	1	1	1	1	1	1	1	1	1	1
ENSG00000162367	Downregulated_in_Epithelial_Secretory	Not_significant	Not_significant	1	1	1	1	1	1	1	1	1	1	1	1	1
ENSG00000135318	Downregulated_in_Epithelial_Secretory	Not_significant	Not_significant	1	1	1	1	1	1	1	1	1	1	1	1	1
ENSG00000076716	Downregulated_in_Epithelial_Secretory	Downregulated_in_Breast	Not_significant	1	1	1	1	1	1	1	1	1	1	1	1	1
ENSG00000038427	Downregulated_in_Epithelial_Secretory	Not_significant	Not_significant	1	1	1	1	1	1	1	1	1	1	1	1	1
ENSG00000174348	Downregulated_in_Epithelial_Secretory	Not_significant	Not_significant	1	1	1	1	1	1	1	1	1	1	1	1	1
ENSG00000165457	Downregulated_in_Epithelial_Secretory	Not_significant	Not_significant	1	1	1	1	1	1	1	1	1	1	1	1	1
ENSG00000087086	Downregulated_in_Epithelial_Secretory	Not_significant	Not_significant	1	1	1	0	1	1	1	0	0	0	1	1	1
ENSG00000005102	Downregulated_in_Epithelial_Secretory	Not_significant	Not_significant	1	1	1	0	1	1	0	1	1	1	1	1	1
ENSG00000168461	Downregulated_in_Epithelial_Secretory	Not_significant	Not_significant	1	1	1	1	1	1	1	1	1	1	0	1	1
ENSG00000153179	Downregulated_in_Epithelial_Secretory	Downregulated_in_Breast	Not_significant	1	1	1	1	1	1	1	1	1	1	1	1	1
ENSG00000165810	Downregulated_in_Epithelial_Secretory	Upregulated_in_Breast	Not_significant	1	1	0	0	0	1	1	1	1	1	1	1	0
ENSG00000173442	Downregulated_in_Epithelial_Secretory	Downregulated_in_Breast	Not_significant	1	1	0	1	1	1	1	1	1	1	0	1	1
ENSG00000197381	Downregulated_in_Epithelial_Secretory	Downregulated_in_Breast	Not_significant	1	1	1	1	1	1	1	1	1	1	1	1	1
ENSG00000177374	Downregulated_in_Epithelial_Secretory	Not_significant	Not_significant	1	1	1	1	1	1	1	1	1	1	1	1	1
ENSG00000166741	Downregulated_in_Epithelial_Secretory	Not_significant	Not_significant	1	1	0	0	1	1	1	0	0	0	0	1	0
ENSG00000179954	Downregulated_in_Epithelial_Secretory	Not_significant	Not_significant	1	1	1	1	1	1	1	1	1	1	1	1	1
ENSG00000131459	Downregulated_in_Epithelial_Secretory	Not_significant	Not_significant	1	1	1	1	1	1	1	1	1	1	1	1	1
ENSG00000122694	Downregulated_in_Epithelial_Secretory	Not_significant	Not_significant	1	1	1	1	1	1	1	1	1	1	1	1	1
ENSG00000162444	Downregulated_in_Epithelial_Secretory	Upregulated_in_Breast	Not_significant	1	1	1	0	1	1	1	1	0	1	0	1	1
ENSG00000162576	Downregulated_in_Epithelial_Secretory	Not_significant	Not_significant	1	1	1	1	1	1	1	1	1	1	0	1	1
ENSG00000205517	Downregulated_in_Epithelial_Secretory	Not_significant	Not_significant	1	1	0	1	0	1	1	0	1	1	0	1	0
ENSG00000092607	Downregulated_in_Epithelial_Secretory	Upregulated_in_Breast	Not_significant	1	1	1	1	1	1	1	1	1	1	1	1	1
ENSG00000132622	Downregulated_in_Epithelial_Secretory	Not_significant	Not_significant	1	1	0	1	1	1	1	1	1	1	1	1	1
ENSG00000148053	Downregulated_in_Epithelial_Secretory	Not_significant	Not_significant	1	1	1	1	1	1	1	1	1	1	1	1	1
ENSG00000142871	Downregulated_in_Epithelial_Secretory	Not_significant	Not_significant	1	1	1	1	1	1	1	1	1	1	1	1	1
ENSG00000136869	Downregulated_in_Epithelial_Secretory	Not_significant	Not_significant	1	1	1	1	0	1	1	1	1	1	1	1	0
ENSG00000143515	Downregulated_in_Epithelial_Secretory	Not_significant	Not_significant	1	1	1	0	1	1	1	1	1	1	1	1	1
ENSG00000018408	Downregulated_in_Epithelial_Secretory	Not_significant	Not_significant	1	1	1	1	1	1	1	1	1	1	1	1	1
ENSG00000150630	Downregulated_in_Epithelial_Secretory	Not_significant	Not_significant	1	1	1	1	1	1	1	1	1	1	1	1	1
ENSG00000168779	Downregulated_in_Epithelial_Secretory	Upregulated_in_Breast	Not_significant	1	1	1	1	1	1	1	1	1	1	1	1	1
ENSG00000197702	Downregulated_in_Epithelial_Secretory	Not_significant	Not_significant	1	1	1	1	1	1	1	1	1	1	1	1	1
ENSG00000111341	Downregulated_in_Epithelial_Secretory	Not_significant	Not_significant	1	1	1	1	1	1	1	0	1	1	1	1	1
ENSG00000102760	Downregulated_in_Epithelial_Secretory	Not_significant	Not_significant	1	1	1	1	1	1	1	1	1	1	1	1	1
ENSG00000139278	Downregulated_in_Epithelial_Secretory	Not_significant	Not_significant	1	1	0	0	0	1	1	1	1	1	1	1	0
ENSG00000172346	Downregulated_in_Epithelial_Secretory	Downregulated_in_Breast	Not_significant	1	1	1	0	1	1	1	1	1	1	1	1	1
ENSG00000113296	Downregulated_in_Epithelial_Secretory	Not_significant	Not_significant	1	1	1	1	1	1	1	1	1	1	1	1	1
ENSG00000163815	Downregulated_in_Epithelial_Secretory	Not_significant	Not_significant	1	0	1	1	1	1	1	1	1	1	0	1	1
ENSG00000187244	Downregulated_in_Epithelial_Secretory	Not_significant	Not_significant	1	1	0	1	1	1	1	1	1	1	0	1	1
ENSG00000184500	Downregulated_in_Epithelial_Secretory	Not_significant	Not_significant	1	1	1	1	1	1	1	1	1	1	1	1	1
ENSG00000171659	Downregulated_in_Epithelial_Secretory	Not_significant	Not_significant	1	1	1	1	1	1	1	1	1	1	1	1	1
ENSG00000159167	Downregulated_in_Epithelial_Secretory	Not_significant	Not_significant	1	1	1	1	1	1	1	1	1	1	1	1	1
ENSG00000070193	Downregulated_in_Epithelial_Secretory	Upregulated_in_Breast	Not_significant	1	1	1	1	1	1	1	1	1	1	1	1	1
ENSG00000179144	Downregulated_in_Epithelial_Secretory	Not_significant	Not_significant	1	1	1	0	0	1	0	1	1	1	1	0	0
ENSG00000140092	Downregulated_in_Epithelial_Secretory	Not_significant	Not_significant	1	1	1	1	1	1	1	1	1	1	1	1	1
ENSG00000168994	Downregulated_in_Epithelial_Secretory	Not_significant	Not_significant	1	1	1	1	1	1	1	1	1	1	1	1	1
ENSG00000184489	Downregulated_in_Epithelial_Secretory	Not_significant	Not_significant	1	1	1	1	1	1	1	1	1	1	1	1	1
ENSG00000120833	Downregulated_in_Epithelial_Secretory	Upregulated_in_Breast	Not_significant	1	1	1	1	1	1	1	1	1	1	1	1	1
ENSG00000158859	Downregulated_in_Epithelial_Secretory	Not_significant	Not_significant	1	1	1	1	0	1	1	1	1	1	1	1	0
ENSG00000112936	Downregulated_in_Epithelial_Secretory	Downregulated_in_Breast	Not_significant	1	1	1	1	1	1	1	1	1	1	0	1	1
ENSG00000171303	Downregulated_in_Epithelial_Secretory	Not_significant	Not_significant	1	1	1	1	1	1	1	1	1	1	1	1	1
ENSG00000035862	Downregulated_in_Epithelial_Secretory	Not_significant	Not_significant	1	1	1	1	1	1	1	1	1	1	0	1	1
ENSG00000107796	Downregulated_in_Epithelial_Secretory	Not_significant	Not_significant	1	1	1	1	0	1	1	1	1	1	1	1	0
ENSG00000103994	Downregulated_in_Epithelial_Secretory	Not_significant	Not_significant	1	1	1	1	1	1	1	1	1	1	1	1	1
ENSG00000109906	Downregulated_in_Epithelial_Secretory	Not_significant	Not_significant	1	1	1	1	1	1	1	1	1	1	1	1	1
ENSG00000165030	Downregulated_in_Epithelial_Secretory	Not_significant	Not_significant	1	1	1	1	1	0	0	1	1	1	1	1	1
ENSG00000253276	Downregulated_in_Epithelial_Secretory	Not_significant	Not_significant	1	1	1	1	0	1	0	1	1	1	0	1	0
ENSG00000164850	Downregulated_in_Epithelial_Secretory	Not_significant	Not_significant	1	1	1	1	1	1	1	1	1	1	1	1	1
ENSG00000126895	Downregulated_in_Epithelial_Secretory	Not_significant	Not_significant	1	1	0	1	1	1	1	1	1	1	1	1	1
ENSG00000082397	Downregulated_in_Epithelial_Secretory	Not_significant	Not_significant	1	1	1	1	1	0	1	1	1	1	1	1	1
ENSG00000028137	Downregulated_in_Epithelial_Secretory	Not_significant	Not_significant	1	1	0	0	1	1	1	1	1	1	1	1	1
ENSG00000118257	Downregulated_in_Epithelial_Secretory	Not_significant	Not_significant	1	1	1	1	1	1	1	1	1	1	1	1	1
ENSG00000065911	Downregulated_in_Epithelial_Secretory	Not_significant	Not_significant	1	1	1	0	0	1	1	1	1	1	1	1	0
ENSG00000106992	Downregulated_in_Epithelial_Secretory	Not_significant	Not_significant	1	1	1	1	1	1	1	1	1	1	1	1	1
ENSG00000004799	Downregulated_in_Epithelial_Secretory	Not_significant	Not_significant	1	1	1	1	1	1	1	1	1	1	1	1	1
ENSG00000184113	Downregulated_in_Epithelial_Secretory	Upregulated_in_Breast	Not_significant	1	1	1	1	1	1	1	1	1	1	0	1	1
ENSG00000136160	Downregulated_in_Epithelial_Secretory	Not_significant	Not_significant	1	1	1	1	1	1	1	1	1	1	1	1	1
ENSG00000188536	Downregulated_in_Epithelial_Secretory	Not_significant	Not_significant	1	1	1	1	1	1	1	1	1	1	0	1	1
ENSG00000106852	Downregulated_in_Epithelial_Secretory	Not_significant	Not_significant	1	1	1	1	1	1	1	1	1	1	1	1	1
ENSG00000101000	Downregulated_in_Epithelial_Secretory	Not_significant	Downregulated_in_Female_in_Breast	1	1	1	0	0	1	1	1	1	1	1	1	0
ENSG00000179820	Downregulated_in_Epithelial_Secretory	Not_significant	Not_significant	1	1	0	1	1	1	1	1	1	1	1	1	1
ENSG00000131055	Downregulated_in_Epithelial_Secretory	Not_significant	Not_significant	1	1	0	1	1	1	0	1	1	1	1	1	1
ENSG00000198832	Downregulated_in_Epithelial_Secretory	Not_significant	Not_significant	1	1	1	0	1	1	1	1	1	1	1	1	1
ENSG00000070404	Downregulated_in_Epithelial_Secretory	Not_significant	Not_significant	1	1	1	1	1	1	1	1	1	0	0	1	0
ENSG00000101955	Downregulated_in_Epithelial_Secretory	Not_significant	Not_significant	1	1	1	1	1	1	1	1	0	1	1	1	1
ENSG00000020181	Downregulated_in_Epithelial_Secretory	Not_significant	Not_significant	1	1	1	1	1	1	1	1	1	1	1	1	1
ENSG00000131477	Downregulated_in_Epithelial_Secretory	Not_significant	Not_significant	1	1	0	1	1	0	1	1	1	1	1	1	1
ENSG00000204262	Downregulated_in_Epithelial_Secretory	Not_significant	Not_significant	1	1	1	1	1	1	1	1	1	1	1	1	1
ENSG00000010327	Downregulated_in_Epithelial_Secretory	Not_significant	Not_significant	1	1	1	1	1	1	1	1	1	1	1	1	1
ENSG00000173917	Downregulated_in_Epithelial_Secretory	Not_significant	Not_significant	1	1	1	1	1	1	1	1	1	1	1	1	1
ENSG00000198682	Downregulated_in_Epithelial_Secretory	Not_significant	Not_significant	1	1	1	1	1	1	1	1	1	1	1	1	1
ENSG00000119535	Downregulated_in_Epithelial_Secretory	Not_significant	Not_significant	1	1	1	1	1	1	1	1	1	1	1	1	1
ENSG00000143867	Downregulated_in_Epithelial_Secretory	Not_significant	Not_significant	1	1	1	1	1	1	1	1	1	1	1	1	1
ENSG00000153208	Downregulated_in_Epithelial_Secretory	Not_significant	Not_significant	1	1	1	1	1	1	1	1	1	1	1	1	1
ENSG00000105270	Downregulated_in_Epithelial_Secretory	Not_significant	Not_significant	1	1	0	1	1	1	1	1	1	1	1	1	1
ENSG00000161940	Downregulated_in_Epithelial_Secretory	Not_significant	Not_significant	1	1	0	0	1	1	1	1	1	1	0	1	1
ENSG00000277494	Downregulated_in_Epithelial_Secretory	Upregulated_in_Breast	Not_significant	1	1	1	1	0	1	0	0	0	1	0	1	0
ENSG00000151468	Downregulated_in_Epithelial_Secretory	Downregulated_in_Breast	Not_significant	1	1	1	1	1	1	1	1	1	1	1	1	1
ENSG00000157570	Downregulated_in_Epithelial_Secretory	Not_significant	Not_significant	1	1	1	1	1	1	1	1	1	1	1	1	1
ENSG00000150540	Downregulated_in_Epithelial_Secretory	Not_significant	Not_significant	1	1	1	1	1	1	1	1	1	1	1	1	1
ENSG00000012660	Downregulated_in_Epithelial_Secretory	Upregulated_in_Breast	Not_significant	1	1	1	1	1	1	1	1	1	1	1	1	1
ENSG00000197291	Downregulated_in_Epithelial_Secretory	Upregulated_in_Breast	Not_significant	0	0	0	0	0	0	0	0	0	0	0	0	0
ENSG00000143196	Downregulated_in_Epithelial_Secretory	Not_significant	Not_significant	1	1	1	1	1	1	1	1	1	1	1	1	1
ENSG00000198892	Downregulated_in_Epithelial_Secretory	Not_significant	Not_significant	1	1	1	1	1	0	1	1	1	1	1	1	1
ENSG00000249669	Downregulated_in_Epithelial_Secretory	Not_significant	Not_significant	0	0	0	0	0	0	0	0	0	0	0	0	0
ENSG00000018280	Downregulated_in_Epithelial_Secretory	Not_significant	Not_significant	1	1	1	1	0	1	1	1	1	1	1	1	0
ENSG00000188483	Downregulated_in_Epithelial_Secretory	Not_significant	Not_significant	1	1	1	1	1	1	1	1	1	1	0	1	1
ENSG00000149257	Downregulated_in_Epithelial_Secretory	Not_significant	Not_significant	1	1	1	1	1	1	1	1	1	1	1	1	1
ENSG00000227591	Downregulated_in_Epithelial_Secretory	Upregulated_in_Breast	Not_significant	0	0	0	0	0	0	0	0	0	0	0	0	0
ENSG00000109610	Downregulated_in_Epithelial_Secretory	Not_significant	Not_significant	1	1	1	1	1	1	1	1	1	1	1	1	1
ENSG00000145623	Downregulated_in_Epithelial_Secretory	Not_significant	Not_significant	1	1	1	0	1	1	1	1	1	1	1	1	1
ENSG00000235687	Downregulated_in_Epithelial_Secretory	Upregulated_in_Breast	Not_significant	0	0	0	0	0	0	0	0	0	0	0	0	0
ENSG00000147257	Downregulated_in_Epithelial_Secretory	Upregulated_in_Breast	Not_significant	1	1	1	1	1	1	1	1	1	1	1	1	1
ENSG00000205403	Downregulated_in_Epithelial_Secretory	Not_significant	Not_significant	1	1	1	1	1	1	1	1	1	1	1	1	1
ENSG00000146966	Downregulated_in_Epithelial_Secretory	Not_significant	Not_significant	1	1	1	1	0	1	1	1	1	1	1	1	1
ENSG00000177363	Downregulated_in_Epithelial_Secretory	Not_significant	Not_significant	1	0	0	1	1	1	1	1	1	1	0	0	1
ENSG00000105609	Downregulated_in_Epithelial_Secretory	Not_significant	Not_significant	1	1	1	0	0	0	0	1	1	1	1	1	0
ENSG00000070087	Downregulated_in_Epithelial_Secretory	Not_significant	Not_significant	1	1	1	1	1	1	1	1	1	1	1	1	1
ENSG00000161544	Downregulated_in_Epithelial_Secretory	Not_significant	Not_significant	1	1	1	1	1	1	1	1	1	1	1	1	1
ENSG00000181019	Downregulated_in_Epithelial_Secretory	Not_significant	Not_significant	1	1	1	1	1	1	1	1	1	1	1	1	1
ENSG00000196154	Downregulated_in_Epithelial_Secretory	Not_significant	Not_significant	1	1	1	1	1	1	1	1	1	1	1	1	1
ENSG00000128791	Downregulated_in_Epithelial_Secretory	Not_significant	Not_significant	1	1	1	1	1	1	1	1	1	1	1	1	1
ENSG00000138080	Downregulated_in_Epithelial_Secretory	Not_significant	Not_significant	1	1	1	1	1	1	1	1	1	1	1	1	1
ENSG00000287148	Downregulated_in_Epithelial_Secretory	Upregulated_in_Breast	Not_significant	0	0	0	0	0	0	0	0	0	0	0	0	0
ENSG00000168079	Downregulated_in_Epithelial_Secretory	Not_significant	Not_significant	1	1	1	1	1	1	1	1	1	1	1	1	1
ENSG00000187955	Downregulated_in_Epithelial_Secretory	Not_significant	Not_significant	1	1	1	1	1	1	1	1	1	1	1	1	1
ENSG00000049323	Downregulated_in_Epithelial_Secretory	Downregulated_in_Breast	Not_significant	1	1	1	1	1	1	1	1	1	1	1	1	1
ENSG00000139211	Downregulated_in_Epithelial_Secretory	Not_significant	Not_significant	1	1	1	1	0	0	1	1	1	1	1	1	0
ENSG00000164932	Downregulated_in_Epithelial_Secretory	Not_significant	Not_significant	1	1	1	1	1	1	1	1	1	1	0	1	1
ENSG00000115380	Downregulated_in_Epithelial_Secretory	Not_significant	Not_significant	1	1	1	1	1	1	1	1	1	1	1	1	1
ENSG00000163762	Downregulated_in_Epithelial_Secretory	Upregulated_in_Breast	Not_significant	0	0	0	1	1	1	1	1	1	1	1	1	1
ENSG00000071967	Downregulated_in_Epithelial_Secretory	Not_significant	Not_significant	1	1	1	1	1	1	0	1	1	1	1	1	1
ENSG00000000005	Downregulated_in_Epithelial_Secretory	Upregulated_in_Breast	Not_significant	1	1	1	1	1	1	1	1	1	1	1	1	1
ENSG00000139329	Downregulated_in_Epithelial_Secretory	Not_significant	Not_significant	1	1	1	1	1	1	1	1	1	1	1	1	1
ENSG00000132170	Downregulated_in_Epithelial_Secretory	Upregulated_in_Breast	Not_significant	1	1	1	1	0	1	1	1	1	1	1	1	1
ENSG00000127951	Downregulated_in_Epithelial_Secretory	Not_significant	Not_significant	1	1	1	1	1	1	1	1	1	1	1	1	1
ENSG00000266524	Downregulated_in_Epithelial_Secretory	Not_significant	Not_significant	1	1	1	1	1	1	1	1	1	1	1	1	1
ENSG00000147872	Downregulated_in_Epithelial_Secretory	Not_significant	Not_significant	1	1	1	1	1	1	1	1	1	1	1	1	1
ENSG00000006016	Downregulated_in_Epithelial_Secretory	Downregulated_in_Breast	Not_significant	1	1	1	1	0	1	1	1	1	1	0	1	1
ENSG00000135074	Downregulated_in_Epithelial_Secretory	Downregulated_in_Breast	Not_significant	0	1	1	1	1	0	1	1	1	1	1	1	1
ENSG00000159403	Downregulated_in_Epithelial_Secretory	Not_significant	Not_significant	1	1	1	1	0	1	1	1	1	1	1	1	0
ENSG00000074181	Downregulated_in_Epithelial_Secretory	Not_significant	Not_significant	1	1	0	1	1	1	0	1	1	1	1	1	1
ENSG00000130303	Downregulated_in_Epithelial_Secretory	Not_significant	Not_significant	1	1	0	0	0	0	0	1	1	1	0	1	0
ENSG00000101280	Downregulated_in_Epithelial_Secretory	Upregulated_in_Breast	Not_significant	1	1	1	0	1	1	0	1	1	1	1	1	1
ENSG00000110079	Downregulated_in_Epithelial_Secretory	Not_significant	Not_significant	1	1	0	1	0	1	0	0	0	0	1	1	0
ENSG00000106025	Downregulated_in_Epithelial_Secretory	Not_significant	Not_significant	1	1	1	1	1	1	1	1	1	1	1	1	1
ENSG00000107562	Downregulated_in_Epithelial_Secretory	Not_significant	Not_significant	1	1	1	1	1	1	1	1	1	1	1	1	1
ENSG00000139832	Downregulated_in_Epithelial_Secretory	Not_significant	Not_significant	1	1	1	1	1	1	1	1	1	1	0	1	1
ENSG00000154175	Downregulated_in_Epithelial_Secretory	Not_significant	Not_significant	1	1	1	1	1	1	0	1	1	1	1	1	1
ENSG00000129038	Downregulated_in_Epithelial_Secretory	Not_significant	Not_significant	1	1	1	0	1	1	1	1	1	1	1	1	1
ENSG00000154822	Downregulated_in_Epithelial_Secretory	Not_significant	Not_significant	1	1	1	1	1	1	1	1	1	1	1	1	1
ENSG00000132205	Downregulated_in_Epithelial_Secretory	Not_significant	Not_significant	1	1	1	1	1	1	1	1	1	1	1	1	1
ENSG00000106624	Downregulated_in_Epithelial_Secretory	Not_significant	Not_significant	1	1	1	1	1	1	1	1	1	1	1	1	1
ENSG00000198848	Downregulated_in_Epithelial_Secretory	Not_significant	Not_significant	1	1	0	1	1	1	1	1	1	1	0	1	1
ENSG00000000971	Downregulated_in_Epithelial_Secretory	Not_significant	Not_significant	0	0	0	0	0	0	0	0	0	0	0	0	0
ENSG00000260549	Downregulated_in_Epithelial_Secretory	Not_significant	Not_significant	0	0	0	0	0	0	0	0	0	0	0	0	0
ENSG00000118785	Downregulated_in_Epithelial_Secretory	Not_significant	Not_significant	1	1	1	0	0	1	1	1	1	1	1	1	0
ENSG00000121769	Downregulated_in_Epithelial_Secretory	Downregulated_in_Breast	Not_significant	1	1	1	1	1	1	1	1	1	1	1	1	1
ENSG00000091986	Downregulated_in_Epithelial_Secretory	Not_significant	Not_significant	1	1	0	0	0	1	0	1	1	1	1	1	0
ENSG00000166819	Downregulated_in_Epithelial_Secretory	Upregulated_in_Breast	Not_significant	1	1	1	1	1	1	1	1	1	1	0	1	0
ENSG00000149451	Downregulated_in_Epithelial_Secretory	Not_significant	Not_significant	1	1	1	1	1	1	1	1	1	1	1	1	1
ENSG00000176907	Downregulated_in_Epithelial_Secretory	Not_significant	Not_significant	1	1	1	1	1	0	0	1	1	1	1	1	1
ENSG00000253250	Downregulated_in_Epithelial_Secretory	Not_significant	Not_significant	1	1	1	0	0	1	1	1	1	1	1	1	0
ENSG00000196924	Downregulated_in_Epithelial_Secretory	Downregulated_in_Breast	Not_significant	1	1	0	1	0	1	1	1	1	1	1	1	0
ENSG00000176014	Downregulated_in_Epithelial_Secretory	Not_significant	Not_significant	1	1	1	1	1	1	1	1	1	1	1	1	0
ENSG00000088827	Downregulated_in_Epithelial_Secretory	Not_significant	Not_significant	1	1	0	1	0	1	1	1	1	1	1	1	0
ENSG00000189058	Downregulated_in_Epithelial_Secretory	Not_significant	Not_significant	1	1	1	0	1	1	1	1	1	1	1	1	1
ENSG00000115226	Downregulated_in_Epithelial_Secretory	Not_significant	Not_significant	1	1	0	0	0	1	1	1	1	1	1	1	0
ENSG00000152137	Downregulated_in_Epithelial_Secretory	Downregulated_in_Breast	Not_significant	1	1	1	1	1	1	1	1	1	1	1	1	1
ENSG00000118526	Downregulated_in_Epithelial_Secretory	Downregulated_in_Breast	Downregulated_in_Female_in_Breast	1	1	1	1	1	1	1	1	1	1	1	1	1
ENSG00000080493	Downregulated_in_Epithelial_Secretory	Downregulated_in_Breast	Not_significant	1	1	1	1	1	1	1	1	1	1	1	1	1
ENSG00000204136	Downregulated_in_Epithelial_Secretory	Not_significant	Not_significant	0	0	0	0	0	0	0	0	0	0	0	0	0
ENSG00000169604	Downregulated_in_Epithelial_Secretory	Not_significant	Not_significant	1	1	1	1	1	1	1	1	1	1	1	1	1
ENSG00000276409	Downregulated_in_Epithelial_Secretory	Not_significant	Not_significant	0	0	0	0	1	0	1	1	1	1	1	1	0
ENSG00000177098	Downregulated_in_Epithelial_Secretory	Not_significant	Not_significant	1	1	1	1	1	1	1	1	1	1	0	1	1
ENSG00000197576	Downregulated_in_Epithelial_Secretory	Not_significant	Not_significant	1	1	1	1	0	1	1	1	1	1	1	0	1
ENSG00000113231	Downregulated_in_Epithelial_Secretory	Not_significant	Not_significant	1	1	1	1	1	1	1	1	1	1	1	1	1
ENSG00000110077	Downregulated_in_Epithelial_Secretory	Not_significant	Not_significant	1	1	1	1	1	1	0	0	0	0	1	1	1
ENSG00000167680	Downregulated_in_Epithelial_Secretory	Not_significant	Not_significant	1	1	1	1	1	1	1	1	1	1	0	1	1
ENSG00000234918	Downregulated_in_Epithelial_Secretory	Upregulated_in_Breast	Upregulated_in_Female_in_Breast	0	0	0	0	0	0	0	0	0	0	0	0	0
ENSG00000213373	Downregulated_in_Epithelial_Secretory	Not_significant	Not_significant	0	0	0	0	0	0	0	0	0	0	0	0	0
ENSG00000214578	Downregulated_in_Epithelial_Secretory	Upregulated_in_Breast	Not_significant	0	0	0	0	0	0	0	0	0	0	0	0	0
ENSG00000142611	Downregulated_in_Epithelial_Secretory	Downregulated_in_Breast	Not_significant	1	1	1	1	0	1	1	1	1	1	0	1	0
ENSG00000163661	Downregulated_in_Epithelial_Secretory	Not_significant	Not_significant	1	1	1	1	1	1	1	1	1	1	1	1	1
ENSG00000182871	Downregulated_in_Epithelial_Secretory	Not_significant	Not_significant	1	1	1	1	1	1	1	1	1	1	1	1	1
ENSG00000154556	Downregulated_in_Epithelial_Secretory	Downregulated_in_Breast	Not_significant	1	1	1	1	1	1	1	1	1	1	1	1	1
ENSG00000108823	Downregulated_in_Epithelial_Secretory	Downregulated_in_Breast	Not_significant	1	1	1	1	1	1	1	1	1	1	1	1	1
ENSG00000196557	Downregulated_in_Epithelial_Secretory	Downregulated_in_Breast	Not_significant	1	1	1	1	1	1	1	1	1	1	0	1	1
ENSG00000123338	Downregulated_in_Epithelial_Secretory	Downregulated_in_Breast	Not_significant	1	1	1	1	1	1	1	1	1	1	1	1	1
ENSG00000135917	Downregulated_in_Epithelial_Secretory	Upregulated_in_Breast	Not_significant	1	1	1	1	1	1	1	1	1	1	1	1	1
ENSG00000113749	Downregulated_in_Epithelial_Secretory	Not_significant	Not_significant	1	1	1	1	1	1	1	1	1	1	1	1	1
ENSG00000103064	Downregulated_in_Epithelial_Secretory	Not_significant	Not_significant	1	1	1	1	1	1	1	1	1	1	1	1	1
ENSG00000170962	Downregulated_in_Epithelial_Secretory	Not_significant	Not_significant	1	1	1	1	1	1	1	1	1	1	1	1	1
ENSG00000146674	Downregulated_in_Epithelial_Secretory	Not_significant	Not_significant	1	1	1	0	1	1	1	1	1	1	0	1	1
ENSG00000188677	Downregulated_in_Epithelial_Secretory	Not_significant	Not_significant	1	1	1	1	1	1	1	1	1	1	0	1	1
ENSG00000099864	Downregulated_in_Epithelial_Secretory	Not_significant	Not_significant	1	1	1	1	1	1	1	1	1	1	1	1	1
ENSG00000165168	Downregulated_in_Epithelial_Secretory	Not_significant	Not_significant	1	1	1	1	1	1	1	1	1	1	1	1	1
ENSG00000124253	Downregulated_in_Epithelial_Secretory	Upregulated_in_Breast	Not_significant	1	1	1	1	1	1	1	1	1	1	1	1	0
ENSG00000167874	Downregulated_in_Epithelial_Secretory	Not_significant	Not_significant	1	1	0	0	0	1	1	1	1	1	1	1	0
ENSG00000136244	Downregulated_in_Epithelial_Secretory	Not_significant	Not_significant	1	1	1	1	0	1	1	1	1	1	1	1	1
ENSG00000166482	Downregulated_in_Epithelial_Secretory	Not_significant	Not_significant	1	1	1	1	1	1	1	1	1	1	1	1	1
ENSG00000260314	Downregulated_in_Epithelial_Secretory	Not_significant	Not_significant	1	1	1	1	1	1	1	1	1	1	1	1	1
ENSG00000123358	Downregulated_in_Epithelial_Secretory	Not_significant	Not_significant	1	1	1	1	1	1	1	1	1	1	1	1	1
ENSG00000158869	Downregulated_in_Epithelial_Secretory	Not_significant	Not_significant	1	1	1	0	1	1	1	1	1	1	1	1	0
ENSG00000155659	Downregulated_in_Epithelial_Secretory	Not_significant	Not_significant	1	1	1	0	0	1	1	1	1	1	1	1	0
ENSG00000049540	Downregulated_in_Epithelial_Secretory	Not_significant	Not_significant	1	1	1	1	0	0	1	1	1	1	1	1	0
ENSG00000007314	Downregulated_in_Epithelial_Secretory	Upregulated_in_Breast	Not_significant	1	1	1	1	0	1	1	1	1	1	1	1	1
ENSG00000010319	Downregulated_in_Epithelial_Secretory	Upregulated_in_Breast	Not_significant	1	1	1	0	1	1	1	1	1	1	1	1	1
ENSG00000205362	Downregulated_in_Epithelial_Secretory	Not_significant	Not_significant	0	0	1	1	1	1	1	0	0	0	0	0	1
ENSG00000141448	Downregulated_in_Epithelial_Secretory	Downregulated_in_Breast	Not_significant	1	1	1	1	1	1	1	1	1	1	0	1	1
ENSG00000133317	Downregulated_in_Epithelial_Secretory	Upregulated_in_Breast	Not_significant	1	1	0	0	1	1	1	1	1	1	1	1	1
ENSG00000119938	Downregulated_in_Epithelial_Secretory	Downregulated_in_Breast	Not_significant	1	1	1	1	1	1	1	1	1	1	1	1	1
ENSG00000151729	Downregulated_in_Epithelial_Secretory	Downregulated_in_Breast	Not_significant	1	1	1	1	1	1	1	1	1	1	1	1	0
ENSG00000079435	Downregulated_in_Epithelial_Secretory	Upregulated_in_Breast	Not_significant	1	1	1	1	1	1	1	1	1	1	1	1	1
ENSG00000099860	Downregulated_in_Epithelial_Secretory	Not_significant	Not_significant	1	1	1	1	1	1	0	1	1	1	0	1	1
ENSG00000175084	Downregulated_in_Epithelial_Secretory	Downregulated_in_Breast	Not_significant	1	1	1	1	1	1	1	1	1	1	1	1	1
ENSG00000065534	Downregulated_in_Epithelial_Secretory	Not_significant	Not_significant	1	1	1	1	1	1	1	1	1	1	1	1	1
ENSG00000056998	Downregulated_in_Epithelial_Secretory	Upregulated_in_Breast	Not_significant	0	0	1	1	1	1	1	1	1	1	0	1	1
ENSG00000135842	Downregulated_in_Epithelial_Secretory	Not_significant	Not_significant	1	1	1	0	1	1	1	1	1	1	1	1	1
ENSG00000106538	Downregulated_in_Epithelial_Secretory	Not_significant	Not_significant	1	1	1	1	0	1	1	1	1	1	1	1	0
ENSG00000162998	Downregulated_in_Epithelial_Secretory	Downregulated_in_Breast	Not_significant	1	1	1	1	1	1	1	1	1	1	1	1	1
ENSG00000077943	Downregulated_in_Epithelial_Secretory	Downregulated_in_Breast	Not_significant	1	1	1	1	1	1	1	1	1	1	1	1	1
ENSG00000115457	Downregulated_in_Epithelial_Secretory	Not_significant	Not_significant	1	1	1	1	1	1	1	1	1	1	1	1	1
ENSG00000197766	Downregulated_in_Epithelial_Secretory	Not_significant	Not_significant	1	1	1	1	1	1	0	1	1	1	0	1	0
ENSG00000138207	Downregulated_in_Epithelial_Secretory	Upregulated_in_Breast	Not_significant	1	1	1	1	1	1	1	1	1	1	1	1	1
ENSG00000077420	Downregulated_in_Epithelial_Secretory	Not_significant	Not_significant	1	0	1	1	1	1	1	1	1	1	1	1	1
ENSG00000168140	Downregulated_in_Epithelial_Secretory	Not_significant	Not_significant	1	1	1	1	1	1	1	1	1	1	1	1	1
ENSG00000149798	Downregulated_in_Epithelial_Secretory	Not_significant	Not_significant	1	1	1	1	1	1	1	1	1	1	1	1	0
ENSG00000173372	Downregulated_in_Epithelial_Secretory	Not_significant	Not_significant	1	1	1	1	1	0	1	1	1	1	1	1	1
ENSG00000197696	Downregulated_in_Epithelial_Secretory	Not_significant	Not_significant	1	1	0	0	1	1	0	1	1	1	1	1	1
ENSG00000174807	Downregulated_in_Epithelial_Secretory	Not_significant	Not_significant	1	1	0	1	0	1	0	1	1	1	1	1	0
ENSG00000136960	Downregulated_in_Epithelial_Secretory	Upregulated_in_Breast	Not_significant	1	1	1	1	1	1	1	1	1	1	1	1	1
ENSG00000102265	Downregulated_in_Epithelial_Secretory	Not_significant	Not_significant	1	1	0	0	0	1	1	1	1	1	1	1	0
ENSG00000168743	Downregulated_in_Epithelial_Secretory	Not_significant	Not_significant	1	1	1	1	1	1	1	1	1	1	1	1	1
ENSG00000177575	Downregulated_in_Epithelial_Secretory	Not_significant	Not_significant	1	1	0	0	0	1	1	1	1	1	1	1	0
ENSG00000164128	Downregulated_in_Epithelial_Secretory	Not_significant	Downregulated_in_Female_in_Breast	1	1	1	1	1	1	1	1	1	1	1	1	0
ENSG00000181092	Downregulated_in_Epithelial_Secretory	Upregulated_in_Breast	Not_significant	1	1	1	1	1	1	1	1	1	1	1	1	0
ENSG00000122176	Downregulated_in_Epithelial_Secretory	Not_significant	Not_significant	1	1	1	1	1	1	1	1	1	1	1	1	1
ENSG00000205795	Downregulated_in_Epithelial_Secretory	Downregulated_in_Breast	Not_significant	1	1	0	0	0	0	0	1	1	1	0	1	0
ENSG00000123689	Downregulated_in_Epithelial_Secretory	Upregulated_in_Breast	Not_significant	1	1	1	1	1	1	1	1	0	1	1	1	0
ENSG00000182492	Downregulated_in_Epithelial_Secretory	Not_significant	Not_significant	1	1	0	1	1	1	1	1	1	1	1	1	1
ENSG00000133392	Downregulated_in_Epithelial_Secretory	Downregulated_in_Breast	Not_significant	1	1	1	1	1	1	1	1	1	1	1	1	1
ENSG00000167434	Downregulated_in_Epithelial_Secretory	Upregulated_in_Breast	Not_significant	1	1	1	1	1	1	1	1	1	1	1	1	1
ENSG00000113739	Downregulated_in_Epithelial_Secretory	Upregulated_in_Breast	Not_significant	1	1	1	1	1	1	1	1	1	1	1	1	1
ENSG00000163083	Downregulated_in_Epithelial_Secretory	Upregulated_in_Breast	Not_significant	1	1	1	1	1	1	1	1	1	1	1	1	1
ENSG00000198542	Downregulated_in_Epithelial_Secretory	Not_significant	Not_significant	1	1	1	1	1	1	1	1	1	1	1	1	1
ENSG00000081041	Downregulated_in_Epithelial_Secretory	Not_significant	Not_significant	0	0	0	0	0	0	0	0	0	0	0	0	0
ENSG00000138615	Downregulated_in_Epithelial_Secretory	Not_significant	Not_significant	1	1	1	1	1	1	1	1	1	1	1	1	1
ENSG00000151632	Downregulated_in_Epithelial_Secretory	Not_significant	Not_significant	0	0	1	1	1	0	1	0	0	0	0	0	1
ENSG00000122756	Downregulated_in_Epithelial_Secretory	Upregulated_in_Breast	Not_significant	1	1	1	1	1	1	1	1	1	1	1	1	1
ENSG00000138356	Downregulated_in_Epithelial_Secretory	Not_significant	Not_significant	1	1	1	1	1	1	0	1	1	1	1	1	1
ENSG00000186340	Downregulated_in_Epithelial_Secretory	Not_significant	Not_significant	1	1	1	1	1	1	1	1	1	1	1	1	1
ENSG00000170370	Downregulated_in_Epithelial_Secretory	Not_significant	Not_significant	1	1	1	1	1	1	1	1	1	1	1	1	1
ENSG00000170525	Downregulated_in_Epithelial_Secretory	Not_significant	Not_significant	1	1	1	1	1	1	1	1	1	1	1	1	1
ENSG00000106772	Downregulated_in_Epithelial_Secretory	Downregulated_in_Breast	Not_significant	1	1	1	1	1	1	1	1	1	1	1	1	1
ENSG00000164692	Downregulated_in_Epithelial_Secretory	Not_significant	Not_significant	1	1	1	1	1	1	1	1	1	1	1	1	1
ENSG00000197757	Downregulated_in_Epithelial_Secretory	Not_significant	Not_significant	1	1	0	1	1	1	1	1	1	1	1	1	1
ENSG00000170577	Downregulated_in_Epithelial_Secretory	Not_significant	Downregulated_in_Female_in_Breast	1	1	0	1	1	1	1	1	1	1	1	1	1
ENSG00000197321	Downregulated_in_Epithelial_Secretory	Downregulated_in_Breast	Not_significant	1	1	1	1	1	1	1	1	1	1	1	1	1
ENSG00000213088	Downregulated_in_Epithelial_Secretory	Not_significant	Not_significant	1	1	1	0	0	1	1	1	1	1	0	1	0
ENSG00000125868	Downregulated_in_Epithelial_Secretory	Downregulated_in_Breast	Not_significant	1	1	1	0	0	1	1	1	1	1	1	1	0
ENSG00000112096	Downregulated_in_Epithelial_Secretory	Not_significant	Not_significant	0	0	0	0	0	0	0	0	0	0	0	0	0
ENSG00000167772	Downregulated_in_Epithelial_Secretory	Upregulated_in_Breast	Not_significant	1	1	1	1	1	1	1	1	1	1	1	1	1
ENSG00000154096	Downregulated_in_Epithelial_Secretory	Not_significant	Not_significant	1	1	1	1	1	1	1	1	1	1	1	1	0
ENSG00000173369	Downregulated_in_Epithelial_Secretory	Not_significant	Not_significant	1	1	1	1	0	1	1	1	1	1	1	1	0
ENSG00000115738	Downregulated_in_Epithelial_Secretory	Not_significant	Not_significant	1	1	1	1	1	1	1	1	1	1	1	1	1
ENSG00000159189	Downregulated_in_Epithelial_Secretory	Not_significant	Not_significant	1	1	1	1	1	1	0	0	1	0	1	1	1
ENSG00000130176	Downregulated_in_Epithelial_Secretory	Downregulated_in_Breast	Not_significant	1	1	0	1	1	1	1	1	1	1	0	1	1
ENSG00000259884	Downregulated_in_Epithelial_Secretory	Downregulated_in_Breast	Not_significant	0	0	0	0	0	0	0	0	0	0	0	0	0
ENSG00000054598	Downregulated_in_Epithelial_Secretory	Not_significant	Not_significant	1	1	0	1	1	1	1	1	1	1	0	1	1
ENSG00000072110	Downregulated_in_Epithelial_Secretory	Not_significant	Not_significant	1	1	1	1	1	1	1	1	1	1	1	1	1
ENSG00000138792	Downregulated_in_Epithelial_Secretory	Not_significant	Not_significant	1	1	1	1	1	1	1	1	1	1	1	1	1
ENSG00000185437	Downregulated_in_Epithelial_Secretory	Downregulated_in_Breast	Not_significant	1	1	1	1	1	1	1	1	1	1	1	1	1
ENSG00000125730	Downregulated_in_Epithelial_Secretory	Not_significant	Not_significant	1	1	1	1	1	1	1	1	1	1	1	1	1
ENSG00000130595	Downregulated_in_Epithelial_Secretory	Not_significant	Not_significant	1	1	1	1	1	1	0	1	1	1	1	1	1
ENSG00000115361	Downregulated_in_Epithelial_Secretory	Not_significant	Downregulated_in_Female_in_Breast	1	1	1	1	1	1	1	1	1	1	0	1	1
ENSG00000266010	Downregulated_in_Epithelial_Secretory	Downregulated_in_Breast	Not_significant	0	0	0	0	0	0	0	0	0	0	0	0	0
ENSG00000187288	Downregulated_in_Epithelial_Secretory	Upregulated_in_Breast	Not_significant	1	1	1	1	1	1	1	1	1	1	1	1	1
ENSG00000159176	Downregulated_in_Epithelial_Secretory	Not_significant	Not_significant	1	1	1	1	1	1	1	1	1	1	1	1	1
ENSG00000188257	Downregulated_in_Epithelial_Secretory	Downregulated_in_Breast	Not_significant	1	1	1	1	0	1	1	1	1	1	1	1	0
ENSG00000150594	Downregulated_in_Epithelial_Secretory	Upregulated_in_Breast	Not_significant	1	1	1	1	1	0	1	1	1	1	0	1	1
ENSG00000165269	Downregulated_in_Epithelial_Secretory	Upregulated_in_Breast	Not_significant	1	1	1	1	1	1	1	1	1	1	1	1	1
ENSG00000164176	Downregulated_in_Epithelial_Secretory	Downregulated_in_Breast	Not_significant	1	1	1	1	1	1	1	1	1	1	1	1	1
ENSG00000065325	Downregulated_in_Epithelial_Secretory	Not_significant	Not_significant	1	1	1	1	0	1	1	1	1	1	1	1	1
ENSG00000136999	Downregulated_in_Epithelial_Secretory	Downregulated_in_Breast	Not_significant	1	1	1	1	0	1	1	1	1	1	1	1	1
ENSG00000131730	Downregulated_in_Epithelial_Secretory	Downregulated_in_Breast	Not_significant	1	1	1	0	1	1	1	1	1	1	1	1	1
ENSG00000144908	Downregulated_in_Epithelial_Secretory	Not_significant	Not_significant	1	1	0	1	1	1	1	1	1	1	1	1	1
ENSG00000145358	Downregulated_in_Epithelial_Secretory	Not_significant	Not_significant	1	1	0	1	0	1	1	1	1	1	1	1	1
ENSG00000166250	Downregulated_in_Epithelial_Secretory	Not_significant	Not_significant	1	1	1	0	1	1	1	1	1	1	0	1	1
ENSG00000106484	Downregulated_in_Epithelial_Secretory	Upregulated_in_Breast	Not_significant	1	1	1	1	1	1	1	1	1	1	1	1	1
ENSG00000127533	Downregulated_in_Epithelial_Secretory	Upregulated_in_Breast	Not_significant	1	1	1	1	1	1	1	1	1	1	0	1	1
ENSG00000205364	Downregulated_in_Epithelial_Secretory	Not_significant	Not_significant	0	0	1	1	1	1	1	0	0	0	1	0	1
ENSG00000120885	Downregulated_in_Epithelial_Secretory	Not_significant	Not_significant	1	1	1	1	1	1	1	1	1	1	1	1	1
ENSG00000196549	Downregulated_in_Epithelial_Secretory	Upregulated_in_Breast	Not_significant	1	1	1	1	1	1	1	1	1	1	1	1	1
ENSG00000167588	Downregulated_in_Epithelial_Secretory	Upregulated_in_Breast	Not_significant	1	1	1	1	1	1	0	1	1	1	0	1	1
ENSG00000196917	Downregulated_in_Epithelial_Secretory	Upregulated_in_Breast	Not_significant	1	1	0	1	0	1	1	0	1	1	1	1	0
ENSG00000156804	Downregulated_in_Epithelial_Secretory	Not_significant	Upregulated_in_Female_in_Breast	1	1	1	1	1	1	1	1	1	1	1	1	1
ENSG00000136717	Downregulated_in_Epithelial_Secretory	Not_significant	Not_significant	1	1	1	1	1	1	1	1	1	1	1	1	1
ENSG00000037965	Downregulated_in_Epithelial_Secretory	Upregulated_in_Breast	Not_significant	1	1	1	1	1	1	1	1	1	1	1	1	1
ENSG00000177133	Downregulated_in_Epithelial_Secretory	Downregulated_in_Breast	Not_significant	0	0	0	0	0	0	0	0	0	0	0	0	0
ENSG00000142748	Downregulated_in_Epithelial_Secretory	Upregulated_in_Breast	Not_significant	0	0	0	0	0	1	0	0	1	0	0	0	0
ENSG00000108405	Downregulated_in_Epithelial_Secretory	Downregulated_in_Breast	Not_significant	1	1	1	1	1	1	1	1	1	1	1	1	1
ENSG00000100628	Downregulated_in_Epithelial_Secretory	Downregulated_in_Breast	Not_significant	1	1	1	1	1	1	1	1	1	1	1	1	1
ENSG00000153303	Downregulated_in_Epithelial_Secretory	Not_significant	Not_significant	0	0	0	0	1	1	1	1	1	1	0	1	1
ENSG00000179914	Downregulated_in_Epithelial_Secretory	Downregulated_in_Breast	Not_significant	1	1	0	1	1	1	1	1	1	1	1	0	0
ENSG00000180806	Downregulated_in_Epithelial_Secretory	Upregulated_in_Breast	Not_significant	1	1	1	1	1	1	1	1	1	1	1	1	1
ENSG00000143632	Downregulated_in_Epithelial_Secretory	Downregulated_in_Breast	Not_significant	1	1	0	0	1	1	1	1	1	1	1	1	1
ENSG00000185818	Downregulated_in_Epithelial_Secretory	Upregulated_in_Breast	Not_significant	1	1	1	1	1	1	1	1	1	1	1	1	1
ENSG00000105664	Downregulated_in_Epithelial_Secretory	Downregulated_in_Breast	Downregulated_in_Female_in_Breast	1	1	1	0	1	1	1	1	1	1	0	1	1
ENSG00000104879	Downregulated_in_Epithelial_Secretory	Downregulated_in_Breast	Not_significant	1	1	0	1	1	1	1	1	1	1	1	1	1
ENSG00000198125	Downregulated_in_Epithelial_Secretory	Downregulated_in_Breast	Not_significant	1	1	1	0	1	1	1	1	1	1	1	0	1
ENSG00000114854	Downregulated_in_Epithelial_Secretory	Downregulated_in_Breast	Not_significant	1	1	1	1	1	1	1	1	1	1	1	1	1
ENSG00000004700	Not_significant	Not_significant	Not_significant	1	1	1	1	1	1	1	1	1	1	1	1	1
ENSG00000004897	Not_significant	Not_significant	Not_significant	1	1	1	1	1	1	1	1	1	1	1	1	1
ENSG00000011009	Not_significant	Not_significant	Not_significant	1	1	1	1	1	1	1	1	1	1	1	1	1
ENSG00000013306	Not_significant	Not_significant	Not_significant	1	1	1	1	0	1	1	1	1	1	1	1	0
ENSG00000014216	Not_significant	Not_significant	Not_significant	1	1	1	1	1	1	1	1	1	1	1	1	1
ENSG00000047578	Not_significant	Not_significant	Not_significant	1	1	1	1	1	1	1	1	1	1	1	1	1
ENSG00000055211	Not_significant	Not_significant	Not_significant	1	1	1	0	1	1	1	1	1	1	1	1	1
ENSG00000065978	Not_significant	Not_significant	Not_significant	1	1	1	1	1	1	1	1	1	1	0	1	1
ENSG00000066084	Not_significant	Not_significant	Not_significant	1	1	1	1	1	1	1	1	1	1	1	1	1
ENSG00000068120	Not_significant	Not_significant	Not_significant	1	1	1	1	1	1	1	1	1	1	1	1	1
ENSG00000068745	Not_significant	Not_significant	Not_significant	1	1	1	1	1	1	1	1	1	1	1	1	1
ENSG00000072958	Not_significant	Not_significant	Not_significant	1	1	1	1	1	1	1	1	1	1	1	1	1
ENSG00000076321	Not_significant	Not_significant	Not_significant	1	1	1	1	1	1	1	1	1	1	1	1	1
ENSG00000078687	Not_significant	Not_significant	Not_significant	1	1	1	1	1	1	1	1	1	1	1	1	1
ENSG00000082269	Not_significant	Not_significant	Not_significant	1	1	1	1	1	1	1	1	1	1	1	1	1
ENSG00000087274	Not_significant	Not_significant	Not_significant	1	1	1	1	1	1	1	1	1	1	1	1	1
ENSG00000089063	Not_significant	Not_significant	Not_significant	1	1	1	1	1	1	1	1	1	1	1	1	1
ENSG00000089094	Not_significant	Not_significant	Not_significant	1	1	1	1	1	1	1	1	1	1	1	1	1
ENSG00000089248	Not_significant	Not_significant	Not_significant	1	1	1	1	0	1	1	1	1	1	1	1	0
ENSG00000092020	Not_significant	Not_significant	Not_significant	1	1	1	1	1	1	1	1	1	1	1	1	1
ENSG00000099364	Not_significant	Not_significant	Not_significant	1	1	0	1	1	1	1	1	1	1	1	1	1
ENSG00000100099	Not_significant	Not_significant	Not_significant	1	1	1	1	1	1	1	1	1	1	1	1	1
ENSG00000100280	Not_significant	Not_significant	Not_significant	1	1	1	1	1	1	1	1	1	1	1	1	1
ENSG00000100359	Not_significant	Not_significant	Not_significant	1	1	1	1	1	1	1	1	1	1	1	1	1
ENSG00000100532	Not_significant	Not_significant	Not_significant	1	1	1	1	1	1	1	1	1	1	1	1	1
ENSG00000101132	Not_significant	Not_significant	Not_significant	1	1	1	0	1	1	1	1	1	1	1	1	1
ENSG00000101193	Not_significant	Not_significant	Not_significant	1	1	1	1	1	1	1	1	1	1	0	1	1
ENSG00000101337	Not_significant	Not_significant	Not_significant	1	1	1	1	1	1	1	1	1	1	1	1	1
ENSG00000102100	Not_significant	Not_significant	Not_significant	1	1	0	1	1	1	1	1	1	1	1	1	1
ENSG00000104866	Not_significant	Not_significant	Not_significant	1	1	1	1	1	1	1	1	1	1	0	1	1
ENSG00000105372	Not_significant	Not_significant	Not_significant	0	0	0	1	1	0	1	1	1	1	0	1	1
ENSG00000105647	Not_significant	Not_significant	Not_significant	1	1	1	1	1	1	1	1	1	1	0	1	1
ENSG00000106261	Not_significant	Not_significant	Not_significant	1	1	0	0	0	1	0	1	1	1	1	1	0
ENSG00000106615	Not_significant	Not_significant	Not_significant	1	1	0	1	0	1	1	1	1	1	1	1	0
ENSG00000106635	Not_significant	Not_significant	Not_significant	1	1	1	1	1	1	1	1	1	1	1	1	1
ENSG00000107863	Not_significant	Not_significant	Not_significant	1	1	1	1	1	1	1	1	1	1	1	1	1
ENSG00000108469	Not_significant	Not_significant	Not_significant	1	1	1	1	1	1	1	1	1	1	1	1	1
ENSG00000108946	Not_significant	Not_significant	Not_significant	1	1	1	1	1	1	1	1	1	1	1	1	1
ENSG00000110422	Not_significant	Not_significant	Not_significant	1	1	1	1	1	1	1	1	1	1	1	1	1
ENSG00000111231	Not_significant	Not_significant	Not_significant	1	1	1	1	1	1	1	1	1	1	1	1	1
ENSG00000111790	Not_significant	Not_significant	Not_significant	1	1	1	1	1	1	1	1	1	1	1	1	1
ENSG00000111897	Not_significant	Not_significant	Not_significant	1	0	1	1	1	1	1	1	1	1	1	1	1
ENSG00000112335	Not_significant	Not_significant	Not_significant	1	1	1	1	1	1	1	1	1	1	1	1	1
ENSG00000112659	Not_significant	Not_significant	Not_significant	1	1	1	1	0	1	1	1	1	1	1	1	1
ENSG00000113580	Not_significant	Not_significant	Not_significant	1	1	1	1	1	1	1	1	1	1	1	1	1
ENSG00000115966	Not_significant	Not_significant	Not_significant	1	1	1	1	1	1	1	1	1	1	1	1	1
ENSG00000116199	Not_significant	Not_significant	Not_significant	1	1	1	1	1	1	1	1	1	1	1	1	1
ENSG00000117868	Not_significant	Not_significant	Not_significant	1	1	1	1	1	1	1	1	1	1	1	1	1
ENSG00000118518	Not_significant	Not_significant	Not_significant	1	1	1	1	1	1	1	1	1	1	1	1	1
ENSG00000118564	Not_significant	Not_significant	Not_significant	1	1	1	1	1	1	1	1	1	1	1	1	1
ENSG00000120685	Not_significant	Not_significant	Not_significant	1	1	1	1	1	1	1	1	1	1	1	1	1
ENSG00000120727	Not_significant	Not_significant	Not_significant	1	1	1	0	0	1	1	1	1	1	1	1	1
ENSG00000120837	Not_significant	Not_significant	Not_significant	1	1	1	1	1	1	1	1	1	1	1	1	1
ENSG00000121879	Not_significant	Not_significant	Not_significant	1	1	1	1	1	1	1	1	1	1	1	1	1
ENSG00000122008	Not_significant	Not_significant	Not_significant	1	1	1	1	1	1	1	1	1	1	1	1	1
ENSG00000122545	Not_significant	Not_significant	Not_significant	1	1	1	1	1	1	1	1	1	1	1	1	1
ENSG00000123091	Not_significant	Not_significant	Not_significant	1	1	0	1	1	1	1	1	1	1	1	1	1
ENSG00000123130	Not_significant	Not_significant	Not_significant	1	1	1	1	1	1	1	1	1	1	1	1	1
ENSG00000125249	Not_significant	Not_significant	Not_significant	1	1	1	1	1	1	1	1	1	1	1	1	1
ENSG00000126247	Not_significant	Not_significant	Not_significant	1	1	0	1	1	1	1	1	1	1	1	1	1
ENSG00000126698	Not_significant	Not_significant	Not_significant	1	1	1	1	1	1	1	1	1	0	1	1	1
ENSG00000130703	Not_significant	Not_significant	Not_significant	1	1	1	1	1	1	1	1	1	1	1	1	1
ENSG00000132004	Not_significant	Not_significant	Not_significant	1	1	0	1	1	1	1	1	1	1	0	1	1
ENSG00000132254	Not_significant	Not_significant	Not_significant	1	1	1	0	1	1	1	1	1	1	1	1	1
ENSG00000133895	Not_significant	Not_significant	Not_significant	1	1	0	1	1	1	1	1	1	1	0	1	1
ENSG00000133935	Not_significant	Not_significant	Not_significant	1	1	1	1	1	1	1	1	1	1	1	1	1
ENSG00000134330	Not_significant	Not_significant	Not_significant	1	1	1	1	1	1	1	1	1	0	1	1	1
ENSG00000134371	Not_significant	Not_significant	Not_significant	1	1	1	1	1	1	1	1	1	1	1	1	1
ENSG00000134444	Not_significant	Not_significant	Not_significant	1	1	1	1	1	1	1	1	1	1	1	1	1
ENSG00000135597	Not_significant	Not_significant	Not_significant	1	1	1	1	1	1	1	1	1	1	1	1	1
ENSG00000135912	Not_significant	Not_significant	Not_significant	1	1	1	1	1	1	1	1	1	1	1	1	1
ENSG00000136436	Not_significant	Not_significant	Not_significant	1	1	1	1	1	1	1	1	1	1	1	1	1
ENSG00000137312	Not_significant	Not_significant	Not_significant	1	1	0	1	1	1	1	1	1	1	1	1	1
ENSG00000138385	Not_significant	Not_significant	Not_significant	1	1	1	1	1	1	1	1	1	1	1	1	1
ENSG00000139437	Not_significant	Not_significant	Not_significant	0	0	0	0	0	0	0	1	0	0	1	0	0
ENSG00000139684	Not_significant	Not_significant	Not_significant	1	1	1	1	1	1	1	1	1	1	1	1	1
ENSG00000139793	Not_significant	Not_significant	Not_significant	1	1	1	1	1	1	1	1	1	1	1	1	1
ENSG00000140299	Not_significant	Not_significant	Not_significant	1	1	1	1	1	1	1	1	1	1	1	1	1
ENSG00000140319	Not_significant	Not_significant	Not_significant	1	1	1	1	1	1	1	1	1	1	1	1	1
ENSG00000140497	Not_significant	Not_significant	Not_significant	1	1	1	1	1	1	1	1	1	1	1	1	1
ENSG00000140854	Not_significant	Not_significant	Not_significant	1	1	1	1	1	1	1	1	1	1	1	1	1
ENSG00000141503	Not_significant	Not_significant	Not_significant	1	1	0	1	1	1	1	1	1	1	1	1	1
ENSG00000142686	Not_significant	Not_significant	Not_significant	1	1	1	1	0	1	0	1	1	1	1	1	0
ENSG00000143776	Not_significant	Not_significant	Not_significant	1	1	1	1	1	1	1	1	1	1	1	1	1
ENSG00000144711	Not_significant	Not_significant	Not_significant	1	1	1	1	1	1	1	1	1	1	1	1	1
ENSG00000144746	Not_significant	Not_significant	Not_significant	1	1	1	1	1	1	1	1	1	1	1	1	1
ENSG00000146083	Not_significant	Not_significant	Not_significant	1	1	1	1	1	1	1	1	1	1	1	1	1
ENSG00000148331	Not_significant	Not_significant	Not_significant	1	1	1	1	1	1	1	1	1	1	0	1	1
ENSG00000149179	Not_significant	Not_significant	Not_significant	1	1	1	0	1	1	1	1	1	1	1	1	1
ENSG00000151553	Not_significant	Not_significant	Not_significant	1	1	1	1	1	1	1	1	1	1	1	1	1
ENSG00000153317	Not_significant	Not_significant	Not_significant	1	1	1	1	1	1	1	1	1	1	1	1	1
ENSG00000156873	Not_significant	Not_significant	Not_significant	1	1	0	1	1	1	1	1	1	1	1	1	1
ENSG00000157778	Not_significant	Not_significant	Not_significant	1	1	0	1	1	1	1	1	1	1	1	1	1
ENSG00000159459	Not_significant	Not_significant	Not_significant	1	1	1	1	1	1	1	1	1	1	1	1	1
ENSG00000160961	Not_significant	Not_significant	Not_significant	0	0	0	0	0	0	0	1	1	1	1	1	0
ENSG00000161395	Not_significant	Not_significant	Not_significant	1	1	1	1	1	1	1	1	1	1	1	1	1
ENSG00000162384	Not_significant	Not_significant	Not_significant	1	1	1	1	1	1	1	1	1	1	1	1	1
ENSG00000162735	Not_significant	Not_significant	Not_significant	1	1	1	1	1	1	1	1	1	1	1	1	1
ENSG00000163900	Not_significant	Not_significant	Not_significant	0	0	1	1	1	0	0	0	0	0	1	1	1
ENSG00000164081	Not_significant	Not_significant	Not_significant	1	1	1	1	1	1	1	1	1	1	1	1	1
ENSG00000164933	Not_significant	Not_significant	Not_significant	1	1	1	1	1	1	1	1	1	1	1	1	1
ENSG00000165724	Not_significant	Not_significant	Not_significant	1	1	1	1	1	1	1	1	1	1	1	1	1
ENSG00000166471	Not_significant	Not_significant	Not_significant	1	1	1	1	1	1	1	1	1	1	1	1	1
ENSG00000167566	Not_significant	Not_significant	Not_significant	1	1	0	1	1	1	1	1	1	1	1	1	1
ENSG00000168795	Not_significant	Not_significant	Not_significant	1	1	1	1	0	0	1	1	1	0	1	1	1
ENSG00000169599	Not_significant	Not_significant	Not_significant	1	1	1	0	0	1	1	1	1	1	1	1	0
ENSG00000169972	Not_significant	Not_significant	Not_significant	1	1	1	1	1	1	1	1	1	1	0	1	1
ENSG00000170260	Not_significant	Not_significant	Not_significant	1	1	0	0	1	1	1	1	1	1	1	1	1
ENSG00000171150	Not_significant	Not_significant	Not_significant	1	1	1	1	1	1	0	1	1	1	0	1	1
ENSG00000172239	Not_significant	Not_significant	Not_significant	1	1	1	1	1	1	1	1	1	1	1	1	1
ENSG00000172613	Not_significant	Not_significant	Not_significant	1	1	1	1	1	1	1	1	1	1	1	1	1
ENSG00000173517	Not_significant	Not_significant	Not_significant	1	1	1	1	1	1	1	1	1	1	1	1	1
ENSG00000179832	Not_significant	Not_significant	Not_significant	1	1	1	1	1	1	1	1	1	1	1	1	1
ENSG00000181852	Not_significant	Not_significant	Not_significant	1	1	1	1	1	1	1	1	1	1	1	1	1
ENSG00000185787	Not_significant	Not_significant	Not_significant	1	1	1	1	1	1	1	1	1	1	1	1	1
ENSG00000186104	Not_significant	Not_significant	Not_significant	1	1	1	1	1	1	1	1	1	1	1	1	1
ENSG00000186908	Not_significant	Not_significant	Not_significant	1	1	1	1	1	1	1	1	1	1	1	1	1
ENSG00000187109	Not_significant	Not_significant	Not_significant	1	1	1	1	1	1	0	1	1	1	1	1	1
ENSG00000188070	Not_significant	Not_significant	Not_significant	1	1	0	1	1	1	1	1	1	1	0	1	1
ENSG00000197892	Not_significant	Not_significant	Not_significant	1	1	1	1	1	1	1	1	1	1	1	1	1
ENSG00000198382	Not_significant	Not_significant	Not_significant	1	1	1	1	1	1	1	1	1	1	1	1	1
ENSG00000198898	Not_significant	Not_significant	Not_significant	1	1	1	1	0	1	1	1	1	1	0	1	1
ENSG00000198909	Not_significant	Not_significant	Not_significant	1	1	1	1	1	1	1	1	1	1	1	1	1
ENSG00000204217	Not_significant	Not_significant	Not_significant	1	1	1	1	1	1	1	1	1	1	1	1	1
ENSG00000204842	Not_significant	Not_significant	Not_significant	1	1	1	1	1	1	1	1	1	1	1	1	1
ENSG00000213465	Not_significant	Not_significant	Not_significant	1	1	0	1	1	1	1	1	1	1	1	1	1
ENSG00000218283	Not_significant	Not_significant	Not_significant	0	0	0	0	0	0	0	0	0	0	0	0	0
ENSG00000227500	Not_significant	Not_significant	Not_significant	1	1	1	0	1	1	1	1	1	1	0	1	1
ENSG00000272886	Not_significant	Not_significant	Not_significant	1	1	1	1	1	1	1	1	1	1	1	1	1
ENSG00000111832	Not_significant	Not_significant	Not_significant	1	1	1	1	1	1	1	1	1	1	1	1	1
ENSG00000145214	Not_significant	Not_significant	Not_significant	1	1	1	1	0	1	1	1	1	1	0	1	1
ENSG00000111325	Not_significant	Not_significant	Not_significant	1	1	1	1	1	1	1	1	1	1	1	1	1
ENSG00000171703	Not_significant	Not_significant	Not_significant	1	1	1	1	1	1	1	1	1	1	0	1	1
ENSG00000134109	Not_significant	Not_significant	Not_significant	1	1	1	1	1	1	1	1	1	1	1	1	1
ENSG00000107140	Not_significant	Not_significant	Not_significant	1	1	1	1	1	1	1	1	1	1	1	1	1
ENSG00000070367	Not_significant	Not_significant	Not_significant	1	1	1	1	1	1	1	1	1	1	1	1	1
ENSG00000152492	Not_significant	Not_significant	Not_significant	1	1	1	1	1	1	1	1	1	1	1	1	1
ENSG00000123352	Not_significant	Not_significant	Not_significant	1	1	1	1	1	1	1	1	1	1	1	1	1
ENSG00000242372	Not_significant	Not_significant	Not_significant	1	1	1	1	1	1	1	1	1	1	1	1	1
ENSG00000124201	Not_significant	Not_significant	Not_significant	1	1	1	1	1	1	1	1	1	1	1	1	1
ENSG00000185917	Not_significant	Not_significant	Not_significant	1	1	1	1	1	1	1	1	1	1	1	1	1
ENSG00000169057	Not_significant	Not_significant	Not_significant	1	1	1	1	1	1	1	1	1	1	1	1	1
ENSG00000067560	Not_significant	Not_significant	Not_significant	1	1	0	0	0	1	1	1	1	1	1	1	0
ENSG00000114573	Not_significant	Not_significant	Not_significant	1	1	1	1	1	1	1	1	1	1	1	1	1
ENSG00000198931	Not_significant	Not_significant	Not_significant	1	0	1	1	1	0	1	1	1	1	0	1	1
ENSG00000135677	Not_significant	Not_significant	Not_significant	1	1	1	1	1	1	1	1	1	1	1	1	1
ENSG00000182247	Not_significant	Not_significant	Not_significant	1	1	1	1	0	1	1	1	1	1	1	1	0
ENSG00000117362	Not_significant	Not_significant	Not_significant	1	1	1	1	0	1	1	1	1	1	1	1	0
ENSG00000079616	Not_significant	Not_significant	Not_significant	1	1	0	0	1	1	1	1	1	1	1	1	1
ENSG00000101150	Not_significant	Not_significant	Not_significant	1	1	1	1	1	1	0	1	1	1	1	1	1
ENSG00000120533	Not_significant	Not_significant	Not_significant	1	1	1	1	1	1	1	1	1	1	1	1	1
ENSG00000115275	Not_significant	Not_significant	Not_significant	1	1	1	1	1	1	1	1	1	1	1	1	1
ENSG00000133247	Not_significant	Not_significant	Not_significant	1	1	0	1	1	1	1	1	1	1	0	1	1
ENSG00000134313	Not_significant	Not_significant	Not_significant	1	1	1	1	1	1	1	1	1	1	1	1	1
ENSG00000056097	Not_significant	Not_significant	Not_significant	1	1	1	1	1	1	1	1	1	1	1	1	1
ENSG00000132024	Not_significant	Not_significant	Not_significant	1	1	1	1	1	1	1	1	1	1	0	1	1
ENSG00000171792	Not_significant	Not_significant	Not_significant	1	1	0	1	0	1	1	1	1	1	1	1	0
ENSG00000124831	Not_significant	Not_significant	Not_significant	1	1	1	1	1	1	1	1	1	1	1	1	1
ENSG00000158805	Not_significant	Not_significant	Not_significant	1	1	1	1	1	1	1	1	1	1	1	1	1
ENSG00000185298	Not_significant	Not_significant	Not_significant	1	1	0	1	1	1	1	1	1	1	0	1	0
ENSG00000160404	Not_significant	Not_significant	Not_significant	1	1	1	1	1	1	1	1	1	1	1	1	1
ENSG00000177868	Not_significant	Not_significant	Not_significant	1	1	1	1	1	1	1	1	1	1	1	1	1
ENSG00000126261	Not_significant	Not_significant	Not_significant	1	1	1	1	1	1	1	1	1	1	1	0	1
ENSG00000160551	Not_significant	Not_significant	Not_significant	1	1	1	1	1	1	1	1	1	1	1	1	1
ENSG00000253719	Not_significant	Not_significant	Not_significant	1	1	0	0	0	0	0	1	1	1	1	1	1
ENSG00000179010	Not_significant	Not_significant	Not_significant	1	0	0	0	0	0	0	0	0	0	0	0	0
ENSG00000255529	Not_significant	Not_significant	Not_significant	1	1	1	1	1	1	1	1	1	1	1	1	1
ENSG00000278730	Not_significant	Not_significant	Not_significant	0	0	0	0	0	0	0	0	0	0	0	0	0
ENSG00000173653	Not_significant	Not_significant	Not_significant	1	1	0	1	1	1	1	0	1	1	1	1	1
ENSG00000049245	Not_significant	Not_significant	Not_significant	1	1	1	1	1	1	1	1	1	0	1	1	1
ENSG00000142168	Not_significant	Not_significant	Not_significant	1	1	1	1	1	1	1	1	1	1	1	1	1
ENSG00000111843	Not_significant	Not_significant	Not_significant	1	1	1	0	1	1	1	1	1	1	1	1	1
ENSG00000139687	Not_significant	Not_significant	Not_significant	1	1	1	1	1	1	1	1	1	1	1	1	1
ENSG00000138614	Not_significant	Not_significant	Not_significant	1	1	1	1	1	1	1	1	1	1	1	1	1
ENSG00000147121	Not_significant	Not_significant	Not_significant	1	1	0	0	0	0	0	1	1	1	0	1	0
ENSG00000063177	Not_significant	Not_significant	Not_significant	0	0	0	1	1	1	1	1	1	1	1	1	1
ENSG00000073921	Not_significant	Not_significant	Not_significant	1	1	1	1	1	1	1	1	1	1	1	1	1
ENSG00000178607	Not_significant	Not_significant	Not_significant	1	1	1	1	0	1	0	1	1	1	0	1	0
ENSG00000180370	Not_significant	Not_significant	Not_significant	1	1	1	1	1	1	1	1	1	1	1	1	1
ENSG00000046651	Not_significant	Not_significant	Not_significant	1	1	1	1	1	1	1	1	1	1	0	1	1
ENSG00000124067	Not_significant	Not_significant	Not_significant	1	1	1	1	1	1	1	1	1	1	1	1	1
ENSG00000145782	Not_significant	Not_significant	Not_significant	1	1	1	1	1	1	1	1	1	1	1	1	1
ENSG00000198911	Not_significant	Not_significant	Not_significant	1	1	1	1	1	1	1	1	1	1	1	1	1
ENSG00000104331	Not_significant	Not_significant	Not_significant	1	1	1	1	0	1	1	1	1	1	1	1	0
ENSG00000136908	Not_significant	Not_significant	Not_significant	1	1	1	1	1	1	1	1	1	1	1	1	1
ENSG00000198561	Not_significant	Not_significant	Not_significant	1	1	1	1	1	1	1	1	1	1	1	1	1
ENSG00000140577	Not_significant	Not_significant	Not_significant	1	1	0	1	1	1	1	1	1	1	1	1	1
ENSG00000103544	Not_significant	Not_significant	Not_significant	1	1	1	1	1	1	1	1	1	1	1	1	1
ENSG00000084207	Not_significant	Not_significant	Not_significant	1	1	0	0	0	1	1	0	0	0	1	0	0
ENSG00000110696	Not_significant	Not_significant	Not_significant	1	1	1	1	1	1	1	1	1	1	1	1	1
ENSG00000146476	Not_significant	Not_significant	Not_significant	1	1	1	1	1	1	1	1	1	1	1	1	1
ENSG00000096063	Not_significant	Not_significant	Not_significant	1	1	1	1	1	1	1	1	1	1	1	1	1
ENSG00000100983	Not_significant	Not_significant	Not_significant	1	1	1	1	1	1	1	1	1	1	1	1	1
ENSG00000136003	Not_significant	Not_significant	Not_significant	1	1	1	1	1	1	1	1	1	1	1	1	1
ENSG00000071054	Not_significant	Not_significant	Not_significant	1	1	1	1	1	1	1	1	1	1	1	1	1
ENSG00000157978	Not_significant	Not_significant	Not_significant	1	1	1	1	1	1	1	1	1	1	1	1	1
ENSG00000100243	Not_significant	Not_significant	Not_significant	1	1	0	1	1	1	1	1	1	1	1	1	1
ENSG00000165813	Not_significant	Not_significant	Not_significant	1	1	1	1	1	1	1	1	1	1	1	1	1
ENSG00000104671	Not_significant	Not_significant	Not_significant	1	1	1	1	0	1	1	1	1	1	1	1	1
ENSG00000103653	Not_significant	Not_significant	Not_significant	1	1	1	1	1	1	1	1	1	1	0	1	1
ENSG00000102038	Not_significant	Not_significant	Not_significant	1	1	1	1	1	1	1	1	1	1	1	1	1
ENSG00000176393	Not_significant	Not_significant	Not_significant	1	1	1	1	1	1	0	1	1	1	1	1	0
ENSG00000108039	Not_significant	Not_significant	Not_significant	1	1	1	0	1	1	1	1	1	1	1	1	1
ENSG00000113269	Not_significant	Not_significant	Not_significant	1	1	1	1	1	1	1	1	1	1	0	1	1
ENSG00000177485	Not_significant	Not_significant	Not_significant	1	1	1	1	1	1	1	1	1	1	1	1	1
ENSG00000101310	Not_significant	Not_significant	Not_significant	1	1	1	1	1	1	1	1	1	1	1	1	1
ENSG00000170473	Not_significant	Not_significant	Not_significant	1	1	1	1	1	1	1	1	1	1	1	1	1
ENSG00000081154	Not_significant	Not_significant	Not_significant	1	1	1	1	1	1	1	1	1	1	1	1	1
ENSG00000114650	Not_significant	Not_significant	Not_significant	1	1	1	1	1	1	0	1	1	1	1	1	1
ENSG00000169683	Not_significant	Not_significant	Not_significant	1	1	1	1	1	1	1	1	1	1	0	1	1
ENSG00000130255	Not_significant	Not_significant	Not_significant	1	1	0	1	1	0	1	0	0	0	1	1	1
ENSG00000185624	Not_significant	Not_significant	Not_significant	1	1	1	1	1	1	1	1	1	1	0	1	1
ENSG00000198961	Not_significant	Not_significant	Not_significant	1	1	1	1	1	1	1	1	1	1	1	1	0
ENSG00000184056	Not_significant	Not_significant	Not_significant	1	1	1	1	1	1	1	1	1	1	1	1	1
ENSG00000125870	Not_significant	Not_significant	Not_significant	1	1	1	1	1	1	1	1	1	1	1	1	1
ENSG00000126214	Not_significant	Not_significant	Not_significant	1	1	1	1	1	1	1	1	1	1	1	1	1
ENSG00000110108	Not_significant	Not_significant	Not_significant	1	1	1	0	1	1	1	1	1	1	1	1	0
ENSG00000172037	Not_significant	Not_significant	Not_significant	1	1	1	1	1	1	1	1	1	1	1	1	1
ENSG00000154832	Not_significant	Not_significant	Not_significant	1	1	0	1	1	1	1	1	1	1	1	1	1
ENSG00000126870	Not_significant	Not_significant	Not_significant	1	1	1	1	1	1	1	1	1	1	1	1	1
ENSG00000237854	Not_significant	Not_significant	Not_significant	0	0	0	0	0	0	0	0	0	0	0	0	0
ENSG00000258289	Not_significant	Not_significant	Not_significant	1	1	1	1	1	1	1	1	1	1	1	1	1
ENSG00000074657	Not_significant	Not_significant	Not_significant	1	1	1	1	1	1	1	1	1	1	1	1	1
ENSG00000225733	Not_significant	Not_significant	Not_significant	0	0	0	0	0	0	0	0	0	0	0	0	0
ENSG00000108799	Not_significant	Not_significant	Not_significant	1	1	1	1	1	1	1	1	1	1	1	1	1
ENSG00000177303	Not_significant	Not_significant	Not_significant	1	1	1	1	1	1	1	1	1	1	1	1	1
ENSG00000149196	Not_significant	Not_significant	Not_significant	1	1	1	1	1	1	1	1	1	1	1	1	1
ENSG00000168028	Not_significant	Not_significant	Not_significant	1	0	1	1	1	1	1	0	1	0	0	0	1
ENSG00000116288	Not_significant	Not_significant	Not_significant	1	1	1	1	1	1	1	1	1	1	1	1	1
ENSG00000106605	Not_significant	Not_significant	Not_significant	1	1	1	1	1	1	1	1	1	1	1	1	1
ENSG00000110925	Not_significant	Not_significant	Not_significant	1	1	1	1	1	1	1	1	1	1	1	1	1
ENSG00000115317	Not_significant	Not_significant	Not_significant	1	1	1	1	1	1	1	1	1	1	1	1	1
ENSG00000127995	Not_significant	Not_significant	Not_significant	1	1	1	1	1	1	1	1	1	1	1	1	1
ENSG00000129515	Not_significant	Not_significant	Not_significant	1	1	1	1	1	1	1	1	1	1	1	1	1
ENSG00000141699	Not_significant	Not_significant	Not_significant	1	1	0	1	0	1	1	1	1	1	1	1	0
ENSG00000104375	Not_significant	Not_significant	Not_significant	1	1	1	1	1	1	1	1	1	1	1	1	1
ENSG00000154813	Not_significant	Not_significant	Not_significant	1	1	0	0	1	1	1	1	1	1	1	1	0
ENSG00000171045	Not_significant	Not_significant	Not_significant	0	0	1	1	1	1	1	1	1	1	0	1	1
ENSG00000197774	Not_significant	Not_significant	Not_significant	1	1	1	1	0	0	0	1	0	1	0	1	1
ENSG00000166477	Not_significant	Not_significant	Not_significant	1	1	1	1	1	1	1	1	1	1	1	1	1
ENSG00000141994	Not_significant	Not_significant	Not_significant	1	1	1	1	1	1	1	1	1	1	0	1	1
ENSG00000104880	Not_significant	Not_significant	Not_significant	1	1	1	1	1	1	1	1	1	1	0	1	1
ENSG00000157353	Not_significant	Not_significant	Not_significant	1	1	1	1	1	1	1	1	1	1	1	1	1
ENSG00000204315	Not_significant	Not_significant	Not_significant	1	1	0	1	1	1	1	1	1	1	1	1	1
ENSG00000126524	Not_significant	Not_significant	Not_significant	1	1	1	1	1	1	1	1	1	1	1	1	1
ENSG00000132879	Not_significant	Not_significant	Not_significant	1	1	1	1	1	1	0	1	1	1	0	0	1
ENSG00000198816	Not_significant	Not_significant	Not_significant	1	1	0	0	0	1	1	1	1	1	1	1	0
ENSG00000097033	Not_significant	Not_significant	Not_significant	1	1	1	1	1	1	1	1	1	1	1	1	1
ENSG00000130299	Not_significant	Not_significant	Not_significant	1	1	1	1	1	1	1	1	1	1	0	1	1
ENSG00000008256	Not_significant	Not_significant	Not_significant	1	1	1	1	1	1	1	1	1	1	0	1	1
ENSG00000120963	Not_significant	Not_significant	Not_significant	1	1	1	1	1	1	1	1	1	1	1	1	1
ENSG00000108100	Not_significant	Not_significant	Not_significant	1	1	1	1	1	1	1	1	1	1	1	1	1
ENSG00000179295	Not_significant	Not_significant	Not_significant	1	1	1	1	1	1	1	1	1	1	1	1	1
ENSG00000099219	Not_significant	Not_significant	Not_significant	1	1	1	1	1	1	1	1	1	1	1	1	1
ENSG00000126088	Not_significant	Not_significant	Not_significant	1	1	1	1	1	1	1	1	1	1	1	1	1
ENSG00000015171	Not_significant	Not_significant	Not_significant	1	1	1	1	1	1	1	1	1	1	1	1	1
ENSG00000109572	Not_significant	Not_significant	Not_significant	1	1	1	1	1	1	1	1	1	1	1	1	1
ENSG00000167508	Not_significant	Not_significant	Not_significant	1	1	1	1	1	1	1	1	1	1	0	1	1
ENSG00000169228	Not_significant	Not_significant	Not_significant	1	1	1	1	1	1	1	1	1	1	1	1	1
ENSG00000170802	Not_significant	Not_significant	Not_significant	1	1	1	1	1	1	1	1	1	1	1	1	1
ENSG00000100731	Not_significant	Not_significant	Not_significant	1	1	1	1	1	1	1	1	1	1	1	1	1
ENSG00000198954	Not_significant	Not_significant	Not_significant	1	1	1	1	1	1	1	1	1	1	1	1	1
ENSG00000085231	Not_significant	Not_significant	Not_significant	0	1	1	1	1	1	1	1	1	1	1	1	1
ENSG00000142599	Not_significant	Not_significant	Not_significant	1	1	1	1	1	1	1	1	1	1	1	1	1
ENSG00000168283	Not_significant	Not_significant	Not_significant	1	1	1	1	1	1	1	1	1	1	1	1	1
ENSG00000187325	Not_significant	Not_significant	Not_significant	1	1	0	0	0	0	0	1	1	1	1	1	0
ENSG00000196586	Not_significant	Not_significant	Not_significant	1	1	1	1	1	1	1	1	1	1	1	1	1
ENSG00000167193	Not_significant	Not_significant	Not_significant	1	1	1	1	1	1	1	1	1	1	0	1	1
ENSG00000168411	Not_significant	Not_significant	Not_significant	1	1	1	1	1	1	1	1	1	1	1	1	1
ENSG00000239704	Not_significant	Not_significant	Not_significant	1	1	0	0	0	0	0	1	1	1	1	1	0
ENSG00000120860	Not_significant	Not_significant	Not_significant	1	1	1	1	1	1	1	1	1	1	1	1	1
ENSG00000204237	Not_significant	Not_significant	Not_significant	1	1	1	1	0	0	0	1	1	1	0	1	1
ENSG00000181904	Not_significant	Not_significant	Not_significant	1	1	1	1	1	0	1	1	1	1	1	1	1
ENSG00000089876	Not_significant	Not_significant	Not_significant	1	1	1	1	1	1	1	1	1	1	1	1	1
ENSG00000149273	Not_significant	Not_significant	Not_significant	0	0	0	0	1	0	0	1	1	1	0	1	1
ENSG00000115350	Not_significant	Not_significant	Not_significant	1	1	1	0	1	1	1	1	1	1	0	1	1
ENSG00000117139	Not_significant	Not_significant	Not_significant	1	1	1	1	1	1	1	1	1	1	1	1	1
ENSG00000143337	Not_significant	Not_significant	Not_significant	1	1	1	1	1	1	1	1	1	1	1	1	1
ENSG00000069275	Not_significant	Not_significant	Not_significant	1	1	1	0	1	1	0	1	1	1	1	1	1
ENSG00000196968	Not_significant	Not_significant	Not_significant	1	1	1	1	1	1	1	1	1	1	1	1	1
ENSG00000135845	Not_significant	Not_significant	Not_significant	1	1	1	1	1	0	1	1	1	1	1	1	0
ENSG00000013561	Not_significant	Not_significant	Not_significant	1	1	1	1	1	1	1	1	1	1	1	1	1
ENSG00000123159	Not_significant	Not_significant	Not_significant	1	1	1	1	1	1	1	1	1	1	0	1	1
ENSG00000196312	Not_significant	Not_significant	Not_significant	0	0	0	0	0	0	0	0	0	0	0	0	0
ENSG00000119638	Not_significant	Not_significant	Not_significant	1	1	1	1	0	1	1	1	1	1	1	1	1
ENSG00000101290	Not_significant	Not_significant	Not_significant	1	1	1	1	1	1	1	1	1	1	1	1	1
ENSG00000130340	Not_significant	Not_significant	Not_significant	1	1	1	1	1	1	1	1	1	1	1	1	1
ENSG00000164823	Not_significant	Not_significant	Not_significant	1	1	1	1	1	1	1	1	1	1	1	1	1
ENSG00000156521	Not_significant	Not_significant	Not_significant	1	1	1	1	1	1	1	1	1	1	0	1	1
ENSG00000167770	Not_significant	Not_significant	Not_significant	1	1	1	1	1	1	1	1	1	1	0	1	1
ENSG00000166313	Not_significant	Not_significant	Not_significant	1	1	1	1	1	1	1	1	1	1	1	1	1
ENSG00000172301	Not_significant	Not_significant	Not_significant	1	1	0	0	0	1	1	1	1	1	1	1	0
ENSG00000146109	Not_significant	Not_significant	Not_significant	1	1	0	1	1	1	1	1	1	1	1	1	1
ENSG00000173137	Not_significant	Not_significant	Not_significant	1	1	1	1	1	1	1	1	1	1	0	1	1
ENSG00000126653	Not_significant	Not_significant	Not_significant	1	1	1	1	1	1	0	1	1	1	1	1	1
ENSG00000143889	Not_significant	Not_significant	Not_significant	1	1	1	1	1	1	1	1	1	1	1	1	1
ENSG00000089737	Not_significant	Not_significant	Not_significant	1	1	1	1	1	1	1	1	1	1	1	1	1
ENSG00000130244	Not_significant	Not_significant	Not_significant	1	1	1	0	1	1	1	1	1	1	1	1	0
ENSG00000258727	Not_significant	Not_significant	Not_significant	0	0	0	0	0	0	0	0	0	0	0	0	0
ENSG00000183621	Not_significant	Not_significant	Not_significant	1	1	1	1	1	1	1	1	1	1	0	1	1
ENSG00000155097	Not_significant	Not_significant	Not_significant	1	1	1	1	1	1	1	1	1	1	1	1	1
ENSG00000138434	Not_significant	Not_significant	Not_significant	1	1	1	1	1	1	1	1	1	1	1	1	1
ENSG00000111727	Not_significant	Not_significant	Not_significant	1	1	1	1	0	1	1	1	1	1	1	1	0
ENSG00000184007	Not_significant	Not_significant	Not_significant	1	1	1	1	1	1	1	1	1	1	1	1	1
ENSG00000108061	Not_significant	Not_significant	Not_significant	1	1	1	1	1	1	1	1	1	1	1	1	1
ENSG00000138246	Not_significant	Not_significant	Not_significant	1	1	1	1	0	1	1	1	1	1	1	1	1
ENSG00000166848	Not_significant	Not_significant	Not_significant	1	1	1	1	1	0	1	1	1	1	1	1	1
ENSG00000135801	Not_significant	Not_significant	Not_significant	1	1	1	1	1	1	1	1	1	1	1	1	1
ENSG00000155363	Not_significant	Not_significant	Not_significant	1	1	1	1	1	1	1	1	1	1	1	1	1
ENSG00000161203	Not_significant	Not_significant	Not_significant	1	1	1	1	1	1	1	1	1	1	1	1	1
ENSG00000056586	Not_significant	Not_significant	Not_significant	1	1	1	0	1	1	1	1	1	1	1	1	1
ENSG00000155876	Not_significant	Not_significant	Not_significant	1	1	0	1	1	0	0	1	1	1	1	1	1
ENSG00000166398	Not_significant	Not_significant	Not_significant	1	1	1	1	1	1	1	1	1	1	1	1	1
ENSG00000066135	Not_significant	Not_significant	Not_significant	1	1	1	1	0	1	1	1	1	1	1	1	0
ENSG00000160570	Not_significant	Not_significant	Not_significant	1	1	0	1	1	1	1	1	1	1	1	1	1
ENSG00000110107	Not_significant	Not_significant	Not_significant	1	1	1	1	1	1	1	1	1	1	1	1	1
ENSG00000127947	Not_significant	Not_significant	Not_significant	1	1	1	1	0	1	1	1	1	1	1	1	0
ENSG00000198792	Not_significant	Not_significant	Not_significant	1	1	1	1	1	1	1	1	1	1	1	1	1
ENSG00000115207	Not_significant	Not_significant	Not_significant	1	1	1	1	1	1	1	1	1	1	1	1	1
ENSG00000135722	Not_significant	Not_significant	Not_significant	1	1	1	1	1	1	1	1	1	1	1	1	0
ENSG00000156374	Not_significant	Not_significant	Not_significant	1	1	1	1	1	1	1	1	1	1	1	1	1
ENSG00000185800	Not_significant	Not_significant	Not_significant	1	1	0	0	1	1	1	1	1	1	1	1	1
ENSG00000131725	Not_significant	Not_significant	Not_significant	1	1	1	0	1	1	1	1	1	1	1	1	1
ENSG00000116525	Not_significant	Not_significant	Not_significant	1	1	1	1	1	1	1	1	1	1	1	1	1
ENSG00000169032	Not_significant	Not_significant	Not_significant	1	1	1	1	1	1	1	1	1	1	1	1	1
ENSG00000180900	Not_significant	Not_significant	Not_significant	1	1	1	1	1	1	0	1	1	1	0	1	1
ENSG00000139266	Not_significant	Not_significant	Not_significant	1	1	0	1	1	1	1	1	1	1	0	1	1
ENSG00000001630	Not_significant	Not_significant	Not_significant	1	1	1	1	1	1	1	1	1	1	1	1	1
ENSG00000155975	Not_significant	Not_significant	Not_significant	1	1	1	1	1	1	1	1	1	1	1	1	1
ENSG00000240857	Not_significant	Not_significant	Not_significant	1	1	1	1	1	1	1	1	1	1	1	1	1
ENSG00000009954	Not_significant	Not_significant	Not_significant	1	1	1	1	1	1	1	1	1	1	1	1	1
ENSG00000205476	Not_significant	Not_significant	Not_significant	1	1	1	1	1	1	1	1	1	1	1	1	1
ENSG00000072062	Not_significant	Not_significant	Not_significant	1	1	0	1	1	0	0	1	1	1	0	1	1
ENSG00000040933	Not_significant	Not_significant	Not_significant	1	1	1	1	1	1	1	1	1	1	1	1	1
ENSG00000109787	Not_significant	Not_significant	Not_significant	1	1	1	1	1	1	1	1	1	1	1	1	1
ENSG00000170638	Not_significant	Not_significant	Not_significant	1	1	1	0	1	1	1	1	1	1	0	1	1
ENSG00000165672	Not_significant	Not_significant	Not_significant	1	1	1	0	1	1	1	1	1	1	1	1	1
ENSG00000080189	Not_significant	Not_significant	Not_significant	1	1	1	1	1	1	1	1	1	1	1	1	1
ENSG00000172531	Not_significant	Not_significant	Not_significant	1	1	1	0	0	1	1	1	1	1	1	1	0
ENSG00000125991	Not_significant	Not_significant	Not_significant	1	1	1	1	1	1	1	1	1	1	1	1	0
ENSG00000143198	Not_significant	Not_significant	Not_significant	1	1	1	1	1	1	1	1	1	1	1	1	1
ENSG00000135404	Not_significant	Not_significant	Not_significant	1	1	1	1	1	1	1	1	1	1	1	1	1
ENSG00000221829	Not_significant	Not_significant	Not_significant	1	1	1	1	1	1	1	1	1	1	1	1	1
ENSG00000127616	Not_significant	Not_significant	Not_significant	1	1	1	1	1	1	1	1	1	1	1	1	1
ENSG00000100997	Not_significant	Not_significant	Not_significant	1	1	1	1	1	1	1	1	1	1	1	1	1
ENSG00000131653	Not_significant	Not_significant	Not_significant	1	1	1	1	1	1	1	1	1	1	0	1	1
ENSG00000225032	Not_significant	Not_significant	Not_significant	0	0	0	0	0	0	0	0	0	0	0	0	0
ENSG00000142892	Not_significant	Not_significant	Not_significant	1	1	1	1	1	1	1	1	1	1	1	1	1
ENSG00000165527	Not_significant	Not_significant	Not_significant	1	1	1	1	1	1	1	1	1	1	1	1	1
ENSG00000153250	Not_significant	Not_significant	Not_significant	1	1	1	1	1	1	1	1	1	1	1	1	1
ENSG00000240291	Not_significant	Not_significant	Not_significant	0	0	0	0	0	0	0	0	0	0	0	0	0
ENSG00000006607	Not_significant	Not_significant	Not_significant	1	1	1	1	1	1	1	1	1	1	1	1	1
ENSG00000243279	Not_significant	Not_significant	Not_significant	1	1	0	0	1	0	0	1	1	1	1	0	1
ENSG00000185324	Not_significant	Not_significant	Not_significant	1	1	1	1	1	1	1	1	1	1	0	1	1
ENSG00000139641	Not_significant	Not_significant	Not_significant	1	1	1	1	1	0	1	1	1	1	1	1	1
ENSG00000140367	Not_significant	Not_significant	Not_significant	1	1	1	1	1	1	1	1	1	1	1	1	1
ENSG00000111647	Not_significant	Not_significant	Not_significant	1	1	1	1	1	1	1	1	1	1	1	1	1
ENSG00000188878	Not_significant	Not_significant	Not_significant	1	1	1	1	0	1	0	1	1	1	0	1	0
ENSG00000182372	Not_significant	Not_significant	Not_significant	1	1	1	1	1	1	1	1	1	1	1	1	1
ENSG00000225663	Not_significant	Not_significant	Not_significant	1	1	1	1	1	1	1	1	1	1	0	1	1
ENSG00000180902	Not_significant	Not_significant	Not_significant	1	1	1	1	1	1	1	1	1	1	1	1	1
ENSG00000100744	Not_significant	Not_significant	Not_significant	1	1	1	1	1	1	1	1	1	1	0	1	1
ENSG00000130881	Not_significant	Not_significant	Not_significant	1	1	1	1	1	1	1	1	1	1	1	1	1
ENSG00000177051	Not_significant	Not_significant	Not_significant	1	1	1	1	1	1	0	1	1	1	0	1	1
ENSG00000113621	Not_significant	Not_significant	Not_significant	1	1	1	1	1	1	1	1	1	1	1	1	1
ENSG00000102401	Not_significant	Not_significant	Not_significant	1	1	0	1	1	0	0	1	1	1	1	1	1
ENSG00000121864	Not_significant	Not_significant	Not_significant	1	1	1	1	0	1	1	1	1	1	0	1	0
ENSG00000138382	Not_significant	Not_significant	Not_significant	1	1	1	1	1	1	1	1	1	1	1	1	1
ENSG00000265491	Not_significant	Not_significant	Not_significant	1	1	0	1	1	1	1	1	1	1	1	1	1
ENSG00000103326	Not_significant	Not_significant	Not_significant	1	1	1	1	1	1	1	1	1	1	1	1	1
ENSG00000111786	Not_significant	Not_significant	Not_significant	1	1	0	1	1	1	0	1	1	1	1	1	1
ENSG00000122299	Not_significant	Not_significant	Not_significant	1	1	1	1	1	1	1	1	1	1	1	1	1
ENSG00000004059	Not_significant	Not_significant	Not_significant	1	0	0	0	1	1	1	0	1	1	1	1	1
ENSG00000197136	Not_significant	Not_significant	Not_significant	1	1	0	0	1	1	1	1	1	1	0	1	1
ENSG00000115904	Not_significant	Not_significant	Not_significant	1	1	1	1	1	1	1	1	1	1	1	1	1
ENSG00000188186	Not_significant	Not_significant	Not_significant	1	1	0	1	1	1	1	1	1	1	1	0	1
ENSG00000039319	Not_significant	Not_significant	Not_significant	0	0	1	1	1	1	1	1	1	0	1	1	0
ENSG00000106077	Not_significant	Not_significant	Not_significant	1	1	1	1	1	1	1	1	1	1	1	1	1
ENSG00000119326	Not_significant	Not_significant	Not_significant	1	1	1	1	1	1	0	1	1	1	1	0	1
ENSG00000164172	Not_significant	Not_significant	Not_significant	1	1	1	1	1	1	1	1	1	1	1	1	1
ENSG00000062725	Not_significant	Not_significant	Not_significant	1	1	1	1	1	1	1	1	1	1	1	1	1
ENSG00000183530	Not_significant	Not_significant	Not_significant	1	1	1	1	0	1	1	1	1	1	1	1	0
ENSG00000171603	Not_significant	Not_significant	Not_significant	1	1	1	1	1	1	1	1	1	1	1	1	1
ENSG00000157045	Not_significant	Not_significant	Not_significant	1	1	1	1	0	1	0	1	1	0	1	1	1
ENSG00000124608	Not_significant	Not_significant	Not_significant	1	1	1	1	1	1	1	1	1	1	1	1	1
ENSG00000106144	Not_significant	Not_significant	Not_significant	1	1	1	1	1	1	1	1	1	1	1	1	1
ENSG00000128989	Not_significant	Not_significant	Not_significant	1	1	1	1	1	1	1	1	1	1	1	1	1
ENSG00000179632	Not_significant	Not_significant	Not_significant	1	1	1	1	1	1	1	1	1	0	0	1	1
ENSG00000213064	Not_significant	Not_significant	Not_significant	1	1	1	1	1	1	1	1	1	1	1	1	1
ENSG00000043514	Not_significant	Not_significant	Not_significant	1	1	1	1	1	1	1	1	1	1	1	1	1
ENSG00000157916	Not_significant	Not_significant	Not_significant	1	1	1	1	1	1	1	1	1	1	1	1	1
ENSG00000121851	Not_significant	Not_significant	Not_significant	0	0	0	0	0	1	0	1	1	1	1	0	0
ENSG00000007376	Not_significant	Not_significant	Not_significant	1	1	1	1	1	1	1	1	1	1	0	1	1
ENSG00000171204	Not_significant	Not_significant	Not_significant	1	1	1	1	1	1	1	1	1	1	1	1	1
ENSG00000085788	Not_significant	Not_significant	Not_significant	1	1	1	1	1	1	1	1	1	1	1	1	1
ENSG00000174282	Not_significant	Not_significant	Not_significant	1	1	0	0	1	1	1	1	1	1	1	1	1
ENSG00000011021	Not_significant	Not_significant	Not_significant	1	1	1	1	1	1	1	1	1	1	1	1	1
ENSG00000102897	Not_significant	Not_significant	Not_significant	1	1	1	1	1	1	1	1	1	1	1	1	1
[truncated: 9,732 more rows]

## Sheet: Table S4
Group	source	term_name	term_id	highlighted	adjusted_p_value	negative_log10_of_adjusted_p_value	term_size	query_size	intersection_size	effective_domain_size	intersections
[truncated: 115 more rows]
